# Supplementary material for: Daily temperature cycles promote alternative splicing of RNAs encoding SR45a, a splicing regulator in maize
Source: Plant Physiol. 2021 Mar 10;186(2):1318–35. doi: 10.1093/plphys/kiab110 (PMC8195531; doi:10.1093/plphys/kiab110)
Supplement: kiab110_Supplementary_Data [file kiab110_supplementary_data.zip]

Archive with 2 entries (2 files):
- pp.00114.2021-s01.pdf
- pp.00114.2021-s02.xlsx
