# Supplementary material for: Daily temperature cycles promote alternative splicing of RNAs encoding SR45a, a splicing regulator in maize
Source: Plant Physiol. 2021 Mar 10;186(2):1318–35. doi: 10.1093/plphys/kiab110 (PMC8195531; doi:10.1093/plphys/kiab110)
Supplement: kiab110_Supplementary_Data [file kiab110_supplementary_data.zip › pp.00114.2021-s02.xlsx]

## Sheet: Table S1
Table S1 Reads and mapping of the sequence samples
Sample	Total Raw Reads (M)	Total Clean Reads (M)	Total Clean Bases(Gb)	Clean Reads Q20(%)	Clean Reads Q30(%)	Clean Reads Ratio(%)	Total Raw Reads (M)	Total * Mapping(%)	Uniquely Mapping(%)	Total Clean Reads (M)	Total # Mapping(%)	Uniquely Mapping(%)	Sample Discription
E_W22_31R1	56.03	47.34	7.1	95.88	86.53	84.5	56.03	82.12	49.59	47.34	60.05	38.59	20 DAG_W22_31R1
E_W22_31R2	49.26	42.47	6.37	95.87	86.43	86.23	49.26	82.79	49.65	42.47	61.24	39.37	20 DAG_W22_31R2
E_W22_31R3	51.42	43.82	6.57	95.88	86.49	85.23	51.42	82.68	49.96	43.82	61.31	39.36	20 DAG_W22_31R3
E_W22_33R1	52.63	44.59	6.69	95.91	86.61	84.71	52.63	82.5	49.68	44.59	61.06	39.2	20 DAG_W22_33R1
E_W22_33R2	47.31	40.47	6.07	95.89	86.59	85.55	47.31	82.52	49.92	40.47	61.62	39.54	20 DAG_W22_33R2
E_W22_33R3	51.41	43.29	6.49	95.92	86.64	84.21	51.41	82.19	49.83	43.29	60.88	39.06	20 DAG_W22_33R3
E_W22_35R1	52.71	45.65	6.85	95.89	86.43	86.61	52.71	82.81	50.25	45.65	61.64	40.18	20 DAG_W22_35R1
E_W22_35R2	52.71	45.53	6.83	95.92	86.5	86.39	52.71	82.87	50.45	45.53	61.42	40.16	20 DAG_W22_35R2
E_W22_35R3	55.26	46.8	7.02	96.03	86.94	84.69	55.26	82.32	50.4	46.8	60.91	39.62	20 DAG_W22_35R3
E_W22_37R1	45.5	38.82	5.82	95.91	86.5	85.32	45.5	82.39	50.25	38.82	60.66	39.37	20 DAG_W22_37R1
E_W22_37R2	53.42	45.9	6.88	95.86	86.4	85.92	53.42	82.45	49.38	45.9	60.73	39.54	20 DAG_W22_37R2
E_W22_37R3	54.34	46.39	6.96	96	87.51	85.37	54.34	83.03	48.66	46.39	61.97	40.16	20 DAG_W22_37R3
L_W22_31R1	54.34	47.13	7.07	96	87.54	86.74	54.34	83.77	49.2	47.13	64.4	42	27 DAG_W22_31R1
L_W22_31R2	54.34	46.78	7.02	95.89	87.28	86.09	54.34	83.23	48.28	46.78	63.49	41.44	27 DAG_W22_31R2
L_W22_31R3	54.34	46.88	7.03	96.01	87.3	86.28	54.34	83.87	49.95	46.88	64.36	41.85	27 DAG_W22_31R3
L_W22_33R1	56.09	48.24	7.24	96.26	87.85	86	56.09	83.88	52.12	48.24	63.61	42.23	27 DAG_W22_33R1
L_W22_33R2	56.09	48.41	7.26	96.25	87.8	86.3	56.09	84.04	52.2	48.41	63.84	42.43	27 DAG_W22_33R2
L_W22_33R3	54.34	46.88	7.03	96.31	87.99	86.27	54.34	83.76	52.23	46.88	63.08	41.99	27 DAG_W22_33R3
L_W22_35R1	52.59	45.16	6.77	96.16	87.59	85.88	52.59	83.96	51.34	45.16	64.13	41.88	27 DAG_W22_35R1
L_W22_35R2	55.92	47.68	7.15	95.94	86.79	85.26	55.92	83.84	50.65	47.68	63.7	41.75	27 DAG_W22_35R2
L_W22_35R3	52.59	45.65	6.85	96.23	87.77	86.82	52.59	84.31	51.71	45.65	64.37	42.04	27 DAG_W22_35R3
L_W22_37R1	57.84	48.96	7.34	96.12	87.65	84.65	57.84	83.43	49.76	48.96	63.51	41.38	27 DAG_W22_37R1
L_W22_37R2	54.3	46.83	7.02	96.19	87.77	86.24	54.3	83.94	50.45	46.83	64.44	42.04	27 DAG_W22_37R2
L_W22_37R3	54.34	46.57	6.99	95.96	87.19	85.7	54.34	83.67	49.69	46.57	64.23	41.93	27 DAG_W22_37R3
*Mapping to maize genome B73_RefGen_V4 (https://www.maizegdb.org/; http://plants.ensembl.org/Zea_mays/Info/Index).
# Mapping to maize refernce gene set transcripts (cDNA) (https://www.maizegdb.org/; http://plants.ensembl.org/Zea_mays/Info/Index).

## Sheet: Table S2
Table S2 Alternative splicing overview in all the samples
Sample	Alternative 3' Splicing Site (A3SS)	Alternative 5' Splicing Site (A5SS)	Mutually exclusive exons (MXE)	Intron Retained (IR)	Exon Skipped (ES)	Total AS events	Unique gene identified	Unique gene with AS	Gene with AS (%)	Sample Discription
E_W22_31R1	2610	1352	290	2211	3077	9540	25144	4752	0.188991	20 DAG_W22_31R1
E_W22_31R2	2526	1302	271	2137	2847	9083	24880	4589	0.184445	20 DAG_W22_31R2
E_W22_31R3	2602	1366	277	2192	2926	9363	25006	4815	0.192554	20 DAG_W22_31R3
E_W22_33R1	2544	1278	268	2152	2836	9078	24627	4639	0.18837	20 DAG_W22_33R1
E_W22_33R2	2460	1225	252	2076	2717	8730	24520	4490	0.183116	20 DAG_W22_33R2
E_W22_33R3	2504	1296	264	2191	2885	9140	24525	4635	0.188991	20 DAG_W22_33R3
E_W22_35R1	2651	1384	298	2242	3305	9880	25128	4905	0.195201	20 DAG_W22_35R1
E_W22_35R2	2722	1434	324	2287	3396	10163	25048	4976	0.198659	20 DAG_W22_35R2
E_W22_35R3	2703	1407	314	2269	3350	10043	25271	4967	0.196549	20 DAG_W22_35R3
E_W22_37R1	2602	1354	294	2182	2824	9256	24968	4638	0.185758	20 DAG_W22_37R1
E_W22_37R2	2666	1380	270	2198	2877	9391	25035	4714	0.188296	20 DAG_W22_37R2
E_W22_37R3	2784	1459	300	2265	3191	9999	25172	4945	0.196448	20 DAG_W22_37R3
L_W22_31R1	2835	1514	361	2315	4012	11037	25728	5358	0.208256	27 DAG_W22_31R1
L_W22_31R2	2910	1488	362	2365	3957	11082	25754	5364	0.208278	27 DAG_W22_31R2
L_W22_31R3	2847	1537	379	2338	4046	11147	26483	5346	0.201865	27 DAG_W22_31R3
L_W22_33R1	3190	1691	471	2500	5054	12906	26519	5865	0.221162	27 DAG_W22_33R1
L_W22_33R2	3157	1707	466	2482	5131	12943	26342	5900	0.223977	27 DAG_W22_33R2
L_W22_33R3	3176	1737	447	2487	5176	13023	26483	5914	0.223313	27 DAG_W22_33R3
L_W22_35R1	2981	1578	467	2388	5276	12690	26242	5809	0.221363	27 DAG_W22_35R1
L_W22_35R2	3084	1621	484	2435	5615	13239	24928	5956	0.238928	27 DAG_W22_35R2
L_W22_35R3	2998	1604	426	2374	5284	12686	24846	5789	0.232995	27 DAG_W22_35R3
L_W22_37R1	3014	1577	370	2354	3969	11284	24642	5381	0.218367	27 DAG_W22_37R1
L_W22_37R2	2949	1553	397	2387	3987	11273	24585	5287	0.21505	27 DAG_W22_37R2
L_W22_37R3	2887	1498	346	2295	3835	10861	24666	5263	0.213371	27 DAG_W22_37R3

## Sheet: Table S3
Table S3 Overview of the differentially alternative splicing (DAS) events in W22 response to increased MDTs
20 DAG DAS events in each comparision (higher MDT/31°C)
Compare Group	A5SS	A3SS	MXE	IR	ES	Total	DEGs	Unique gene both DAS and DE	Detail in Table Sheets
33/31°C	11	11	2	36	2	62	1150	5	Table S4 20 DAG 33/31
35/31°C	16	46	3	57	59	181	2168	20	Table S4 20 DAG 35/31
37/31°C	41	53	9	106	92	301	2471	29	Table S4 20 DAG 37/31
27 DAG DAS events in each comparision (higher MDT/31°C)
Compare Group	A5SS	A3SS	MXE	IR	ES	Total	DEGs	Unique gene both DAS and DE	Detail in Table Sheets
33/31°C	29	22	0	54	42	147	4267	24	Table S5 27 DAG 33/31
35/31°C	35	35	7	118	126	321	3281	33	Table S5 27 DAG 35/31
37/31°C	29	43	5	68	78	223	2242	23	Table S5 27 DAG 37/31

## Sheet: Table S4
Table S4 Differential alternative splicing events and the corresponding gene expression changes in W22 in response to increased MDTs (20 DAG)
Sheet 20 DAG 33-31°C: Identified differeially alternative spliced events at 20 DAG MDTs 33/31°C
Comparision	DAS Type	Gene ID	Chr	Strand	longExonStart	longExonEnd	shortExonStart	shortExonEnd	flankingExonStart	flankingExonEnd			IC_WT_31°C	SC_WT_31°C	IC_WT_33°C	SC_WT_33°C	P-value	FDR	Gene ID	WT_31 FPKM	WT_33 FPKM	log2(33/31)	Qvalue	Pvalue
33/31°C	A3SS	Zm00001d023327	10	-	3460776	3462021	3460776	3461391	3462123	3462675			1;3;5	0;0;0	7;5;5	2;2;3	5.08e-07	0.00217498
33/31°C	A3SS	Zm00001d016995	5	+	182279626	182279821	182279681	182279821	182279452	182279563			15;16;12	1;1;0	8;7;15	6;5;4	8.46e-06	0.0180969
33/31°C	A3SS	Zm00001d029217	1	-	62743192	62744972	62743192	62744370	62745114	62745277			4;14;6	1;0;0	5;8;4	2;3;2	1.46e-05	0.0208155
33/31°C	A3SS	Zm00001d021653	7	-	159156206	159156429	159156206	159156370	159156721	159156947			13;14;16	12;11;10	90;70;70	18;12;8	2.12e-05	0.0226523	Zm00001d021653	21.506	94.04	2.20633	0	0
33/31°C	A3SS	Zm00001d044138	3	-	220169406	220169635	220169406	220169484	220169749	220170295			31;33;21	26;47;37	16;7;9	56;53;71	3.16e-05	0.0270108
33/31°C	A3SS	Zm00001d015100	5	+	75370125	75370237	75370158	75370237	75369945	75370057			13;12;12	40;37;39	5;2;2	65;70;60	4.82e-05	0.0343571
33/31°C	A3SS	Zm00001d003278	2	-	38587796	38587843	38587796	38587823	38588610	38588910			1;0;0	0;1;3	1;1;2	0;1;0	5.97e-05	0.0356649	Zm00001d003278	0.716	0.136	-2.41213	1.20766e-06	2.02412e-07
33/31°C	A3SS	Zm00001d050353	4	+	83026082	83026315	83026205	83026315	83025030	83025215			8;6;6	0;38;27	10;4;3	0;0;0	6.67e-05	0.0356649
33/31°C	A3SS	Zm00001d020157	7	-	96202680	96202956	96202680	96202889	96203757	96203829			10;6;1	4;3;5	3;13;7	0;0;2	0.00010395	0.0486772
33/31°C	A3SS	Zm00001d021653	7	-	159156206	159156429	159156206	159156367	159156721	159156947			13;15;17	28;28;28	96;79;75	51;53;60	0.00012516	0.0486772	Zm00001d021653	21.506	94.04	2.20633	0	0
33/31°C	A3SS	Zm00001d040673	3	-	57203597	57204192	57203597	57203686	57204355	57204596			27;18;9	0;2;1	9;7;16	5;3;7	0.0001164	0.0486772
Comparision	DAS Type	Gene ID	Chr	Strand	longExonStart	longExonEnd	shortExonStart	shortExonEnd	flankingExonStart	flankingExonEnd			IC_WT_31°C	SC_WT_31°C	IC_WT_33°C	SC_WT_33°C	P-value	FDR	Gene ID	WT_31 FPKM	WT_33 FPKM	log2(33/31)	Qvalue	Pvalue
33/31°C	A5SS	Zm00001d020717	7	-	129917489	129917820	129917701	129917820	129917201	129917355			542;439;483	157;135;149	505;494;637	42;36;39	0	0
33/31°C	A5SS	Zm00001d021653	7	-	159156721	159156947	159156725	159156947	159156487	159156517			10;5;9	6;11;4	95;75;72	3;2;6	3.27e-06	0.00306362	Zm00001d021653	21.506	94.04	2.20633	0	0
33/31°C	A5SS	Zm00001d048524	9	+	157777416	157778530	157777416	157777516	157780685	157780771			374;303;341	12;14;12	235;188;206	32;18;30	3.76e-06	0.00306362
33/31°C	A5SS	Zm00001d038745	6	+	163780390	163780811	163780390	163780573	163780896	163781028			11;6;6	8;2;4	4;4;10	0;1;0	5.78e-06	0.0035329
33/31°C	A5SS	Zm00001d042841	3	+	181699871	181700112	181699871	181700104	181700218	181700384			8;2;4	3;2;2	0;0;1	3;2;1	8.24e-06	0.00403439
33/31°C	A5SS	Zm00001d002111	2	+	6049463	6049552	6049463	6049530	6049647	6049738			0;2;0	4;1;1	4;3;3	0;3;0	2.22e-05	0.00905085
33/31°C	A5SS	Zm00001d032425	1	-	225988994	225989095	225988999	225989095	225988763	225988918			2;1;0	3;2;4	4;3;4	0;3;0	5.49e-05	0.0191804
33/31°C	A5SS	Zm00001d015164	5	-	78148600	78149669	78149587	78149669	78148303	78148438			8;2;10	3;1;2	9;7;3	0;0;1	0.00011747	0.031938
33/31°C	A5SS	Zm00001d019582	7	+	44525173	44525284	44525173	44525279	44525373	44525451			1;1;0	0;5;2	4;5;2	1;0;0	0.0001147	0.031938
33/31°C	A5SS	Zm00001d047847	9	+	143197756	143198116	143197756	143197906	143198238	143198302			813;766;792	188;153;131	681;589;609	272;205;205	0.0002048	0.0461534
33/31°C	A5SS	Zm00001d017281	5	+	191609989	191610220	191609989	191610205	191610290	191610583			4;3;1	1;0;1	1;1;2	1;3;3	0.00020747	0.0461534
Comparision	DAS Type	Gene ID	Chr	Strand	1stExonStart	1stExonEnd	2ndExonStart	2ndExonEnd	upstreamExonStart	upstreamExonEnd	downstreamExonStart	downstreamExonEnd	IC_WT_31°C	SC_WT_31°C	IC_WT_33°C	SC_WT_33°C	P-value	FDR	Gene ID	WT_31 FPKM	WT_33 FPKM	log2(33/31)	Qvalue	Pvalue
33/31°C	MXE	Zm00001d040920	3	+	79251023	79251135	79255908	79256021	79250588	79250731	79256141	79256288	7;10;8	49;76;69	56;39;41	74;57;80	4.09e-09	3.3e-06
33/31°C	MXE	Zm00001d009605	8	+	72869004	72869100	72902487	72902551	72868295	72868404	72902998	72903777	7;1;0	2;8;8	2;3;7	0;0;2	9.43e-06	0.00380487
Comparision	DAS Type	Gene ID	Chr	Strand	riExonStart	riExonEnd	upstreamExonStart	upstreamExonEnd	downstreamExonStart	downstreamExonEnd			IC_WT_31°C	SC_WT_31°C	IC_WT_33°C	SC_WT_33°C	P-value	FDR	Gene ID	WT_31 FPKM	WT_33 FPKM	log2(33/31)	Qvalue	Pvalue
33/31°C	IR	Zm00001d040979	3	-	87676034	87676735	87676034	87676067	87676587	87676735			477;426;523	595;535;566	19;21;30	158;166;157	7.77e-16	2.35e-12	Zm00001d040979	104.793	25.103	-2.10577	0	0
33/31°C	IR	Zm00001d007490	2	+	232866951	232868587	232866951	232868149	232868484	232868587			2;2;4	3;7;2	2;1;9	0;0;0	2.79e-14	4.21e-11
33/31°C	IR	Zm00001d042494	3	+	169455236	169456268	169455236	169455332	169456117	169456268			126;129;123	38;49;41	40;44;51	58;57;49	1.3e-08	1.3e-05
33/31°C	IR	Zm00001d023327	10	-	3460776	3462675	3460776	3461391	3462123	3462675			2;4;8	0;0;0	3;7;5	2;2;3	6.85e-08	5.17e-05
33/31°C	IR	Zm00001d047043	9	+	116436392	116437409	116436392	116436476	116437019	116437409			30;38;38	1;2;2	22;26;26	9;16;8	5.07e-07	0.00025516
33/31°C	IR	Zm00001d034713	1	-	300504820	300505640	300504820	300504901	300505487	300505640			20;15;8	10;8;7	0;1;2	7;3;17	4.62e-07	0.00025516
33/31°C	IR	Zm00001d008933	8	+	25925689	25926198	25925689	25925797	25926078	25926198			51;52;45	27;28;27	54;56;76	2;7;12	1.79e-06	0.00076995
33/31°C	IR	Zm00001d048041	9	-	148611502	148612657	148611502	148611782	148612452	148612657			17;13;9	0;0;1	9;5;6	1;3;4	2.43e-06	0.00091514
33/31°C	IR	Zm00001d040340	3	+	38784661	38785622	38784661	38784752	38785487	38785622			107;120;117	69;74;84	22;10;11	39;38;31	3.31e-06	0.00111024	Zm00001d040340	20.456	10.136	-1.11329	2.07944e-64	3.92726e-66
33/31°C	IR	Zm00001d003495	2	-	46056468	46056861	46056468	46056576	46056719	46056861			1;1;0	10;9;3	4;1;13	2;1;0	5.03e-06	0.00151803
33/31°C	IR	Zm00001d003112	2	+	32667874	32669310	32667874	32667946	32669166	32669310			90;73;95	29;28;33	47;34;25	46;42;43	8.49e-06	0.00232912
33/31°C	IR	Zm00001d021945	7	-	166721448	166722139	166721448	166721674	166721962	166722139			9;11;7	5;5;1	8;6;13	0;1;0	1.02e-05	0.00255402
33/31°C	IR	Zm00001d036903	6	+	105993418	105994892	105993418	105994182	105994778	105994892			8;9;23	4;5;9	44;36;38	2;2;3	1.24e-05	0.00287292
33/31°C	IR	Zm00001d017771	5	-	206343252	206344046	206343252	206343413	206343883	206344046			8;7;6	0;0;0	4;5;12	2;2;3	1.38e-05	0.00298291
33/31°C	IR	Zm00001d008933	8	+	25922885	25924627	25922885	25923362	25924480	25924627			25;22;22	3;8;2	24;29;40	1;1;0	2.6e-05	0.00522384
33/31°C	IR	Zm00001d042940	3	-	184599603	184601649	184599603	184601001	184601161	184601649			59;50;48	32;20;27	23;33;37	4;4;1	3.12e-05	0.00587632
33/31°C	IR	Zm00001d019693	7	+	51234744	51234958	51234744	51234806	51234886	51234958			10;2;9	15;8;12	16;5;7	0;2;2	3.36e-05	0.00596977
33/31°C	IR	Zm00001d010574	8	+	120714175	120716290	120714175	120714308	120716194	120716290			78;61;73	0;0;0	31;24;39	9;0;12	0.00010052	0.0159945
33/31°C	IR	Zm00001d040534	3	-	48541178	48542706	48541178	48541513	48542630	48542706			171;132;150	3;1;2	108;73;110	6;8;9	0.00010069	0.0159945
33/31°C	IR	Zm00001d002391	2	-	11807830	11808321	11807830	11808014	11808165	11808321			12;12;11	5;3;2	14;6;7	0;0;0	0.00010923	0.016483
33/31°C	IR	Zm00001d047121	9	-	119274373	119275131	119274373	119274476	119274768	119275131			5;4;11	2;2;3	4;2;0	5;9;10	0.00012524	0.0179995
33/31°C	IR	Zm00001d010574	8	+	120714175	120715059	120714175	120714305	120715053	120715059			60;43;52	11;0;11	21;16;31	0;0;0	0.00016533	0.0216947
33/31°C	IR	Zm00001d050353	4	+	83025031	83027147	83025031	83025215	83026205	83027147			47;57;71	0;38;27	37;36;40	0;0;0	0.00016238	0.0216947
33/31°C	IR	Zm00001d028570	1	-	39412130	39412953	39412130	39412507	39412594	39412953			118;78;101	74;77;53	34;32;56	79;85;69	0.00017741	0.0220606
33/31°C	IR	Zm00001d007405	2	+	230985049	230985632	230985049	230985150	230985572	230985632			5;11;7	0;0;2	6;9;7	5;6;3	0.00018274	0.0220606
33/31°C	IR	Zm00001d027794	1	-	13672743	13673869	13672743	13672948	13673669	13673869			8;9;10	0;0;1	11;2;4	3;6;0	0.00019522	0.0226602
33/31°C	IR	Zm00001d041375	3	-	114712825	114714468	114712825	114713977	114714401	114714468			10;5;4	3;1;2	10;3;5	0;0;0	0.00027566	0.0308125
33/31°C	IR	Zm00001d012974	5	+	2622803	2623048	2622803	2622896	2622982	2623048			18;13;14	3;8;18	0;2;9	9;16;21	0.00034064	0.0356996
33/31°C	IR	Zm00001d012897	5	+	1755252	1756219	1755252	1755437	1755990	1756219			11;12;18	0;1;0	3;4;12	0;4;5	0.00034304	0.0356996
33/31°C	IR	Zm00001d034073	1	-	283195655	283197199	283195655	283195805	283196873	283197199			24;23;17	1;4;5	2;5;3	0;1;0	0.00042117	0.0410031	Zm00001d034073	2.623	0.683	-2.06785	1.17817e-19	7.36591e-21
33/31°C	IR	Zm00001d006162	2	+	200219039	200220238	200219039	200219280	200219655	200220238			7;1;4	3;0;5	3;1;3	1;0;0	0.00041581	0.0410031
33/31°C	IR	Zm00001d041491	3	-	123759380	123761704	123759380	123760907	123761539	123761704			76;54;89	43;28;43	22;14;20	26;28;30	0.00045627	0.0430319
33/31°C	IR	Zm00001d032201	1	-	217005127	217006667	217005127	217005800	217006072	217006667			0;2;1	1;1;1	5;2;2	0;0;0	0.00050443	0.0447751
33/31°C	IR	Zm00001d045804	9	-	40103333	40104794	40103333	40103638	40104593	40104794			2;2;6	1;0;0	2;6;4	2;3;0	0.00048983	0.0447751
33/31°C	IR	Zm00001d005899	2	+	192220469	192222289	192220469	192220641	192221157	192222289			61;34;60	6;3;3	68;51;60	0;0;2	0.0005329	0.0459511
33/31°C	IR	Zm00001d011168	8	+	141592663	141594386	141592663	141592737	141594265	141594386			223;187;193	20;19;19	82;71;83	39;11;20	0.00057289	0.0480274
Comparision	DAS Type	Gene ID	Chr	Strand	skipExonStart	skipExonEnd	upstreamExonStart	upstreamExonEnd	downstreamExonStart	downstreamExonEnd			IC_WT_31°C	SC_WT_31°C	IC_WT_33°C	SC_WT_33°C	P-value	FDR	Gene ID	WT_31 FPKM	WT_33 FPKM	log2(33/31)	Qvalue	Pvalue
33/31°C	ES	Zm00001d053028	4	-	209942459	209942503	209928663	209929025	209943527	209944124			1;0;2	4;3;2	2;3;6	1;0;1	1.29e-06	0.00723319
33/31°C	ES	Zm00001d048524	9	+	157777629	157778530	157777416	157777516	157780685	157780771			374;324;367	12;14;12	235;190;208	32;18;30	1.93e-06	0.00723319
Sheet 20 DAG 35-31°C: Identified differeially alternative spliced events at 20 DAG MDTs 35/31°C
Comparision	DAS Type	Gene ID	Chr	Strand	longExonStart	longExonEnd	shortExonStart	shortExonEnd	flankingExonStart	flankingExonEnd			IC_WT_31°C	SC_WT_31°C	IC_WT_35°C	SC_WT_35°C	P-value	FDR	Gene ID	WT_31 FPKM	WT_35 FPKM	log2(35/31)	Qvalue	Pvalue
35/31°C	A3SS	Zm00001d023327	10	-	3460776	3462021	3460776	3461391	3462123	3462675			1;3;5	0;0;0	6;5;7	4;22;1	1.44e-15	6.33e-12
35/31°C	A3SS	Zm00001d009745	8	+	79183655	79184194	79183703	79184194	79183466	79183533			50;38;36	150;136;136	113;124;94	121;129;95	1.46e-10	3.2e-07
35/31°C	A3SS	Zm00001d043984	3	-	215620376	215621509	215620376	215620676	215621875	215622786			64;69;65	5;5;8	61;75;66	0;0;0	1.14e-09	1.67e-06
35/31°C	A3SS	Zm00001d034633	1	-	298566727	298566812	298566727	298566772	298566885	298567028			8;3;4	0;1;0	1;1;7	3;8;11	8.02e-09	8.8e-06
35/31°C	A3SS	Zm00001d033158	1	+	252438363	252438558	252438378	252438558	252436306	252436714			0;0;1	2;2;1	1;1;1	0;0;0	5.79e-08	5.08e-05
35/31°C	A3SS	Zm00001d021653	7	-	159156206	159156429	159156206	159156370	159156721	159156947			13;14;16	12;11;10	33;43;40	4;1;5	1.32e-07	9.67e-05
35/31°C	A3SS	Zm00001d016995	5	+	182279626	182279821	182279681	182279821	182279452	182279563			15;16;12	1;1;0	11;10;9	4;9;9	2.08e-07	0.00013063
35/31°C	A3SS	Zm00001d040266	3	+	35099427	35100079	35099463	35100079	35097800	35098048			2;4;3	0;0;0	2;6;3	1;5;5	6.67e-07	0.00036581
35/31°C	A3SS	Zm00001d006116	2	-	199003150	199004583	199003150	199003367	199005731	199005772			45;50;45	5;4;6	2;3;0	2;1;5	9.32e-07	0.0004544	Zm00001d006116	3.396	0.88	-2.28498	3.56273e-52	3.01775e-53
35/31°C	A3SS	Zm00001d021451	7	-	152520250	152520320	152520250	152520315	152520427	152520988			2;4;3	0;0;1	5;3;0	5;6;2	2.33e-06	0.00102292
35/31°C	A3SS	Zm00001d031049	1	-	174843461	174843709	174843461	174843595	174843909	174844170			13;11;9	2;3;4	1;0;3	8;7;3	2.87e-06	0.00114642	Zm00001d031049	6.79	2.6	-1.29331	1.44603e-19	2.81756e-20
35/31°C	A3SS	Zm00001d048515	9	-	157631096	157631165	157631096	157631149	157631280	157631548			402;430;370	194;201;195	439;478;488	103;135;87	7.25e-06	0.00265166
35/31°C	A3SS	Zm00001d011168	8	+	141592663	141594386	141594294	141594386	141592489	141592549			224;198;205	4;4;2	157;166;161	11;18;11	9.88e-06	0.00333566
35/31°C	A3SS	Zm00001d019586	7	+	44688112	44688264	44688130	44688264	44687941	44688041			0;1;1	2;2;1	2;1;2	1;1;0	1.16e-05	0.00363382
35/31°C	A3SS	Zm00001d016322	5	+	157113483	157119905	157118291	157119905	157112221	157112409			144;132;112	0;0;0	176;172;188	5;1;5	1.48e-05	0.00405232
35/31°C	A3SS	Zm00001d050245	4	+	75828389	75829186	75829131	75829186	75827472	75827622			396;336;341	146;87;122	159;196;180	131;123;140	1.44e-05	0.00405232
35/31°C	A3SS	Zm00001d034633	1	-	298566727	298566772	298566727	298566764	298566885	298567028			0;1;0	2;5;3	3;8;11	10;10;3	1.66e-05	0.00405232
35/31°C	A3SS	Zm00001d017660	5	-	203345879	203346048	203345879	203346038	203347620	203348053			2;2;1	0;1;1	1;0;0	3;4;2	1.59e-05	0.00405232
35/31°C	A3SS	Zm00001d007661	2	-	237097496	237097604	237097496	237097572	237097810	237097980			2;2;2	18;17;30	5;12;6	5;5;11	2.11e-05	0.00488377
35/31°C	A3SS	Zm00001d029488	1	+	72880461	72880549	72880480	72880549	72874111	72874203			0;2;1	4;16;19	9;4;9	14;9;9	2.6e-05	0.00570274
35/31°C	A3SS	Zm00001d031065	1	+	175613937	175614295	175614022	175614295	175609197	175609337			6;7;3	0;0;1	4;5;0	1;8;2	2.77e-05	0.00579638
35/31°C	A3SS	Zm00001d035491	6	+	29352873	29353115	29353008	29353115	29351713	29351863			29;25;16	0;2;0	30;23;26	7;6;5	3.19e-05	0.00636995
35/31°C	A3SS	Zm00001d047209	9	+	122117632	122117752	122117635	122117752	122117344	122117519			0;0;0	4;1;4	5;2;4	2;6;4	3.43e-05	0.006551
35/31°C	A3SS	Zm00001d054052	4	+	245606124	245606601	245606136	245606601	245605449	245606028			0;0;0	2;2;1	5;0;1	0;1;0	5.49e-05	0.0100362
35/31°C	A3SS	Zm00001d049109	4	+	16376477	16376553	16376482	16376553	16375918	16376370			3;3;4	1;0;1	2;3;1	6;1;2	7.62e-05	0.0128646
35/31°C	A3SS	Zm00001d013863	5	-	23252649	23252773	23252649	23252767	23258656	23258707			5;7;5	15;11;27	0;0;1	20;25;14	7.45e-05	0.0128646
35/31°C	A3SS	Zm00001d003278	2	-	38587796	38587843	38587796	38587823	38588610	38588910			1;0;0	0;1;3	2;2;7	1;2;0	8.08e-05	0.013139
35/31°C	A3SS	Zm00001d029217	1	-	62743192	62744972	62743192	62744370	62745114	62745277			4;14;6	1;0;0	17;8;16	2;3;4	9.76e-05	0.0152955
35/31°C	A3SS	Zm00001d025353	10	+	115199988	115200143	115200010	115200143	115199777	115199917			0;0;1	2;2;1	3;4;4	9;3;1	0.00010244	0.0155009
35/31°C	A3SS	Zm00001d000370	B73V4_ctg147	-	3484	4123	3484	3535	4525	4594			21;7;17	2;0;0	9;9;6	3;3;1	0.00017462	0.0255409
35/31°C	A3SS	Zm00001d047236	9	-	123539185	123539965	123539185	123539365	123540099	123540335			2;8;7	1;0;0	9;11;6	2;2;3	0.00020043	0.0274842
35/31°C	A3SS	Zm00001d045297	9	+	18170682	18170765	18170687	18170765	18170457	18170610			13;17;11	2;1;0	18;16;13	8;7;6	0.00019858	0.0274842
35/31°C	A3SS	Zm00001d019226	7	+	22697197	22697557	22697223	22697557	22696979	22697117			0;0;0	1;4;5	4;3;2	6;1;2	0.00021577	0.0286905
35/31°C	A3SS	Zm00001d052735	4	+	199341017	199341656	199341418	199341656	199340850	199340934			121;85;134	0;7;4	137;152;164	21;25;17	0.00024063	0.0310554
35/31°C	A3SS	Zm00001d024270	10	+	60601615	60602116	60601949	60602116	60600566	60601163			188;148;156	3;2;2	241;220;230	9;19;25	0.00025372	0.0318087
35/31°C	A3SS	Zm00001d011197	8	+	142736037	142736226	142736040	142736226	142735828	142735966			1;1;0	4;6;9	3;2;7	5;7;6	0.00026348	0.0321158
35/31°C	A3SS	Zm00001d044188	3	+	221431764	221431838	221431787	221431838	221431532	221431642			0;0;2	10;11;6	2;9;2	7;8;6	0.00029535	0.035027
35/31°C	A3SS	Zm00001d021119	7	-	143117325	143117452	143117325	143117413	143117690	143117766			1;0;1	0;1;0	0;1;2	5;2;0	0.00030731	0.0354862
35/31°C	A3SS	Zm00001d030518	1	-	140879731	140879911	140879731	140879854	140879973	140880103			1;0;1	2;2;0	2;2;3	1;0;0	0.00031932	0.0359274
35/31°C	A3SS	Zm00001d006061	2	-	196887717	196887815	196887717	196887795	196887956	196888016			7;4;4	0;0;0	3;5;3	3;2;3	0.00034723	0.0380914
35/31°C	A3SS	Zm00001d050353	4	+	83026082	83026315	83026205	83026315	83025030	83025215			8;6;6	0;38;27	3;5;6	1;1;0	0.00043411	0.04646
35/31°C	A3SS	Zm00001d016000	5	+	138589540	138589738	138589609	138589738	138572202	138572299			3;3;2	30;24;11	7;15;17	18;9;24	0.00044691	0.046691
35/31°C	A3SS	Zm00001d001898	2	-	2556460	2556537	2556460	2556528	2556655	2556719			10;4;3	26;29;23	25;18;18	25;31;12	0.00051344	0.0497684
35/31°C	A3SS	Zm00001d033987	1	-	280368657	280369885	280368657	280369869	280369984	280370661			0;0;0	15;3;3	5;9;2	8;10;22	0.00050513	0.0497684	Zm00001d033987	1.95	6.506	2.04703	9.89343e-66	6.70709e-67
35/31°C	A3SS	Zm00001d002418	2	+	12285095	12285198	12285098	12285198	12284863	12285008			3;3;2	32;28;25	12;19;12	29;30;40	0.00052173	0.0497684
35/31°C	A3SS	Zm00001d044138	3	-	220169406	220169635	220169406	220169484	220169749	220170295			31;33;21	26;47;37	13;10;16	58;67;50	0.00051137	0.0497684
Comparision	DAS Type	Gene ID	Chr	Strand	longExonStart	longExonEnd	shortExonStart	shortExonEnd	flankingExonStart	flankingExonEnd			IC_WT_31°C	SC_WT_31°C	IC_WT_35°C	SC_WT_35°C	P-value	FDR	Gene ID	WT_31 FPKM	WT_35 FPKM	log2(35/31)	Qvalue	Pvalue
35/31°C	A5SS	Zm00001d047847	9	+	143197756	143198116	143197756	143197906	143198238	143198302			813;766;792	188;153;131	895;1009;953	515;586;586	0	0
35/31°C	A5SS	Zm00001d020717	7	-	129917489	129917820	129917701	129917820	129917201	129917355			542;439;483	157;135;149	785;793;799	55;67;71	0	0
35/31°C	A5SS	Zm00001d047847	9	+	143197756	143198113	143197756	143197906	143198238	143198302			981;853;913	188;153;131	1092;1226;1176	515;586;586	1.11e-16	9.47e-14
35/31°C	A5SS	Zm00001d006889	2	+	218599912	218600026	218599912	218599994	218600413	218600533			0;2;2	3;3;6	4;3;3	0;0;0	3.27e-11	2.09e-08
35/31°C	A5SS	Zm00001d021653	7	-	159156721	159156947	159156725	159156947	159156487	159156517			10;5;9	6;11;4	24;32;26	0;2;0	2.49e-08	1.27e-05
35/31°C	A5SS	Zm00001d016679	5	-	172381618	172385294	172384629	172385294	172380879	172380969			1612;1547;1470	10;2;14	2100;2122;2196	52;46;51	1.35e-07	5.75e-05
35/31°C	A5SS	Zm00001d030666	1	+	152037028	152037784	152037028	152037309	152037913	152038039			64;76;42	1;0;0	94;60;49	3;7;8	7.94e-06	0.00290297
35/31°C	A5SS	Zm00001d027415	1	+	4833696	4834012	4833696	4833755	4834125	4834190			84;86;67	13;6;4	76;99;93	31;37;28	2.04e-05	0.00653818
35/31°C	A5SS	Zm00001d042523	3	+	170594325	170594551	170594325	170594443	170595242	170595421			3;8;7	0;1;0	8;3;12	3;2;5	3.27e-05	0.00835879
35/31°C	A5SS	Zm00001d014129	5	-	33514237	33514513	33514241	33514513	33513315	33513553			7;4;1	3;3;2	0;0;1	1;4;1	3.19e-05	0.00835879
35/31°C	A5SS	Zm00001d016634	5	+	170834680	170834995	170834680	170834715	170835688	170835776			35;23;24	1;0;0	15;14;11	1;3;6	7.11e-05	0.0164599
35/31°C	A5SS	Zm00001d010368	8	-	111483376	111484304	111484168	111484304	111483168	111483262			254;252;246	2;0;0	281;307;282	4;11;12	7.72e-05	0.0164599
35/31°C	A5SS	Zm00001d006116	2	-	199006474	199006779	199006717	199006779	199005731	199005772			21;18;25	4;0;4	2;3;0	1;4;3	8.37e-05	0.0164692	Zm00001d006116	3.396	0.88	-2.28498	3.56273e-52	3.01775e-53
35/31°C	A5SS	Zm00001d051988	4	+	176009579	176009939	176009579	176009934	176010660	176010807			1;3;1	4;3;2	3;4;2	1;0;1	9.18e-05	0.0167887
35/31°C	A5SS	Zm00001d000096	B73V4_ctg31	+	795615	795762	795615	795717	796741	796992			0;0;1	1;1;2	1;4;0	0;0;1	0.00013946	0.0237919
35/31°C	A5SS	Zm00001d011210	8	+	143025270	143025371	143025270	143025365	143025462	143025584			0;0;2	4;1;5	9;9;7	8;6;15	0.00031035	0.0496369
Comparision	DAS Type	Gene ID	Chr	Strand	1stExonStart	1stExonEnd	2ndExonStart	2ndExonEnd	upstreamExonStart	upstreamExonEnd	downstreamExonStart	downstreamExonEnd	IC_WT_31°C	SC_WT_31°C	IC_WT_35°C	SC_WT_35°C	P-value	FDR	Gene ID	WT_31 FPKM	WT_35 FPKM	log2(35/31)	Qvalue	Pvalue
35/31°C	MXE	Zm00001d003277	2	+	38574359	38574554	38584353	38584461	38574175	38574283	38584548	38584959	10;25;16	238;35;84	39;71;36	34;23;29	6.34e-08	5.78e-05
35/31°C	MXE	BGI_novel_G000518	10	+	95520031	95520086	95523618	95523687	95518923	95519198	95524675	95524922	1;3;1	5;2;4	9;7;1	0;0;0	2.34e-07	0.000106635
35/31°C	MXE	BGI_novel_G000516	10	+	95520028	95520086	95523618	95523687	95518919	95519198	95524675	95524922	1;5;1	5;2;4	5;1;2	0;0;0	5.1e-06	0.00154791	BGI_novel_G000516	2.073	0.73	-1.50217	2.91454e-10	9.52313e-11
Comparision	DAS Type	Gene ID	Chr	Strand	skipExonStart	skipExonEnd	upstreamExonStart	upstreamExonEnd	downstreamExonStart	downstreamExonEnd			IC_WT_31°C	SC_WT_31°C	IC_WT_35°C	SC_WT_35°C	P-value	FDR	Gene ID	WT_31 FPKM	WT_35 FPKM	log2(35/31)	Qvalue	Pvalue
35/31°C	ES	Zm00001d027756	1	+	12714973	12715107	12712735	12714559	12715294	12716143			623;510;521	19;17;20	656;629;642	156;169;179	0	0
35/31°C	ES	Zm00001d051139	4	-	145547763	145547810	145546979	145547077	145548038	145548216			62;40;46	130;131;139	12;26;29	532;491;504	0	0	Zm00001d051139	80.71	204.993	1.29326	0	0
35/31°C	ES	Zm00001d022272	7	+	174090832	174090934	174090650	174090767	174091079	174091154			320;300;317	64;80;76	516;557;514	37;20;20	3.33e-15	9.06e-12
35/31°C	ES	BGI_novel_G002237	7	-	181069744	181069839	181068287	181069480	181070524	181070820			673;579;629	15;6;21	676;774;601	96;87;100	1.87e-14	3.81e-11	BGI_novel_G002237	7.436	14.886	1.0091	1.0047e-75	5.96946e-77
35/31°C	ES	Zm00001d046923	9	+	110944785	110944896	110944299	110944676	110944985	110945081			163;165;151	4;12;10	99;78;95	28;31;43	1.3e-12	2.12e-09
35/31°C	ES	BGI_novel_G002119	7	-	116860343	116865719	116859575	116859721	116866770	116870379			256;227;234	0;0;0	275;253;288	10;3;5	1.97e-10	2.68e-07
35/31°C	ES	Zm00001d016679	5	-	172381618	172382853	172380879	172380969	172384629	172385294			834;777;766	10;2;14	912;974;965	52;46;51	1.48e-09	1.73e-06
35/31°C	ES	Zm00001d039499	3	-	6011401	6011626	6010623	6010827	6011941	6012071			344;315;340	40;40;35	439;387;461	18;6;5	7.46e-09	7.61e-06
35/31°C	ES	Zm00001d024928	10	-	95452561	95452640	95451779	95451800	95452853	95453306			2;2;6	7;5;3	7;6;10	0;1;0	3.08e-08	2.79e-05
35/31°C	ES	Zm00001d053168	4	+	217744051	217744134	217743606	217743721	217744964	217745037			0;8;1	3;6;5	18;11;2	0;2;0	6.6e-08	5.39e-05
35/31°C	ES	Zm00001d024928	10	-	95452087	95452131	95451556	95451800	95452853	95453306			2;1;2	7;5;3	2;3;4	0;1;0	9.69e-08	7.19e-05
35/31°C	ES	BGI_novel_G002431	8	-	135088219	135088402	135087516	135087731	135088676	135088898			8;7;14	0;0;1	5;8;4	4;4;3	2.61e-07	0.00017731
35/31°C	ES	Zm00001d016679	5	-	172381618	172381794	172380879	172380969	172384629	172385294			296;274;251	10;2;14	358;372;377	52;46;51	3.65e-07	0.00022901
35/31°C	ES	Zm00001d026348	10	-	143980694	143980748	143980537	143980606	143980833	143980887			56;63;75	0;1;0	57;68;52	16;9;7	4.07e-07	0.00023733
35/31°C	ES	BGI_novel_G002423	8	-	135088219	135088442	135087516	135087731	135088676	135088875			13;20;16	0;0;1	7;14;7	4;4;3	5.71e-07	0.00031085	BGI_novel_G002423	0	0.386	5.77788	9.12527e-08	3.68935e-08
35/31°C	ES	Zm00001d022272	7	+	174090862	174090934	174090650	174090767	174091079	174091154			763;721;821	64;80;76	1316;1459;1304	37;20;20	6.53e-07	0.00033306
35/31°C	ES	BGI_novel_G002692	9	-	119776160	119776337	119774272	119774808	119776478	119776622			5;6;4	5;2;2	13;13;3	0;1;0	9.38e-07	0.00044813
35/31°C	ES	Zm00001d047847	9	+	143198021	143198114	143197756	143197906	143198238	143198302			85;80;55	188;153;131	94;88;81	515;586;586	9.88e-07	0.00044813
35/31°C	ES	Zm00001d014003	5	+	28275503	28275545	28274040	28274396	28275975	28276110			0;0;0	7;11;4	6;1;9	5;3;9	1.61e-06	0.0006921
35/31°C	ES	Zm00001d016679	5	-	172382807	172382853	172380879	172380969	172384629	172385294			53;38;38	10;2;14	40;53;57	52;46;51	1.9e-06	0.00077479
35/31°C	ES	Zm00001d049832	4	+	47005791	47006445	46987976	46989830	47006972	47007325			19;13;23	0;0;1	18;16;27	8;4;2	2.97e-06	0.00115404
35/31°C	ES	Zm00001d049832	4	+	47005791	47006392	46987946	46989830	47006972	47007325			21;14;23	0;0;1	21;16;27	8;4;2	3.13e-06	0.00116024
35/31°C	ES	Zm00001d049832	4	+	47005791	47005823	46987990	46989830	47006972	47007325			5;3;10	0;0;1	3;8;6	8;4;2	3.34e-06	0.00118633
35/31°C	ES	Zm00001d030666	1	+	152037696	152037784	152037033	152037309	152037913	152038039			22;20;15	1;0;0	30;17;17	3;7;8	3.91e-06	0.00127535
35/31°C	ES	Zm00001d030666	1	+	152037703	152037784	152037248	152037309	152037913	152038039			22;20;14	1;0;0	29;16;17	3;7;8	3.87e-06	0.00127535
35/31°C	ES	BGI_novel_G002433	8	-	135088219	135088450	135087516	135087731	135088676	135088913			18;26;29	0;0;1	10;21;12	4;4;3	4.84e-06	0.00146531	BGI_novel_G002433	0.956	2.26	1.22955	9.00193e-11	2.83202e-11
35/31°C	ES	Zm00001d042712	3	+	177904709	177904814	177902939	177903186	177905442	177905605			0;0;0	1;2;3	3;3;6	0;3;1	4.85e-06	0.00146531
35/31°C	ES	Zm00001d006116	2	-	199006474	199006562	199003150	199005772	199006717	199006779			7;6;16	4;0;4	1;1;0	1;4;3	6.02e-06	0.00165906	Zm00001d006116	3.396	0.88	-2.28498	3.56273e-52	3.01775e-53
35/31°C	ES	BGI_novel_G002049	7	-	32889590	32889690	32887931	32888391	32889952	32890185			9;6;4	0;1;0	8;6;7	4;5;3	6.1e-06	0.00165906	BGI_novel_G002049	1.09	2.246	1.02983	7.05199e-05	4.00784e-05
35/31°C	ES	Zm00001d030666	1	+	152037694	152037784	152037248	152037309	152037913	152038039			22;20;15	1;0;0	32;18;17	3;7;8	5.69e-06	0.00165906
35/31°C	ES	Zm00001d045041	9	+	10866361	10866538	10866022	10866217	10867317	10867393			37;9;23	0;0;1	26;14;23	2;5;8	7.62e-06	0.0020069
35/31°C	ES	Zm00001d010799	8	+	128208375	128208423	128208171	128208274	128208554	128208676			563;518;513	20;19;28	430;441;459	49;76;74	8.65e-06	0.00220535
35/31°C	ES	Zm00001d038881	6	-	166319833	166319904	166319273	166319378	166320285	166320378			0;0;2	13;3;7	14;9;1	4;2;4	1.02e-05	0.00253475
35/31°C	ES	Zm00001d016595	5	-	168997130	168997208	168996757	168996858	168997463	168997507			29;16;22	1;0;3	15;31;11	9;9;14	1.24e-05	0.00298625
35/31°C	ES	Zm00001d046112	9	+	63974011	63974056	63973674	63973861	63974340	63974417			234;225;225	57;44;64	399;375;354	177;199;211	1.66e-05	0.00382548
35/31°C	ES	Zm00001d011075	8	+	138111103	138111227	138109450	138110680	138111582	138111697			10;10;6	5;6;3	1;2;0	5;3;8	1.69e-05	0.00382548
35/31°C	ES	BGI_novel_G002050	7	-	32889590	32889827	32888134	32888391	32889952	32890200			21;8;10	0;1;0	17;19;13	4;5;3	1.74e-05	0.00383589
35/31°C	ES	Zm00001d042233	3	-	157015254	157015314	157013356	157013578	157020597	157020693			20;16;16	0;1;2	23;19;14	7;8;11	2.07e-05	0.00441309
35/31°C	ES	Zm00001d012213	8	-	170161730	170161806	170145069	170145171	170163488	170163581			11;17;22	6;7;4	30;12;19	0;2;0	2.11e-05	0.00441309
35/31°C	ES	Zm00001d034784	1	-	302252457	302252621	302251611	302252172	302252709	302252811			19;9;10	3;4;4	20;9;7	0;0;0	2.49e-05	0.00508734
35/31°C	ES	BGI_novel_G002053	7	-	32889590	32889824	32888134	32888391	32889952	32890210			25;11;12	0;1;0	17;28;14	4;5;3	2.58e-05	0.00513729
35/31°C	ES	BGI_novel_G002052	7	-	32889590	32889857	32888134	32888391	32889952	32890202			21;10;12	0;1;0	18;21;20	4;5;3	2.88e-05	0.00546899	BGI_novel_G002052	0.483	1.436	1.58714	3.06787e-06	1.4495e-06
35/31°C	ES	Zm00001d049832	4	+	47005791	47005973	46987926	46989830	47006972	47007325			14;14;22	0;0;1	8;13;27	8;4;2	2.85e-05	0.00546899
35/31°C	ES	Zm00001d025855	10	-	131549668	131549829	131549167	131549235	131550016	131550096			1;1;3	0;0;0	3;1;5	3;3;1	3.75e-05	0.00695485
35/31°C	ES	BGI_novel_G002759	B73V4_ctg142	-	564285	576915	563570	564211	577966	578112			1844;1728;1509	3;0;0	1160;1043;1261	7;12;2	4.39e-05	0.00796039	BGI_novel_G002759	0.343	0.133	-1.33392	3.91622e-17	8.56083e-18
35/31°C	ES	Zm00001d012213	8	-	170153932	170154019	170145069	170145171	170163488	170163567			21;31;27	6;7;4	25;29;26	0;2;0	4.65e-05	0.00825
35/31°C	ES	BGI_novel_G002760	B73V4_ctg142	-	564285	575887	563570	564211	577966	578112			1695;1583;1414	3;0;0	1111;988;1207	7;12;2	5.4e-05	0.00938492	BGI_novel_G002760	0.16	0.05	-1.77956	6.25883e-13	1.70829e-13
35/31°C	ES	BGI_novel_G001488	5	-	6155154	6155603	6154581	6155014	6155680	6155977			1131;1099;1103	24;13;26	663;775;752	39;38;53	7.15e-05	0.0121616
35/31°C	ES	BGI_novel_G002761	B73V4_ctg142	-	564285	574705	563570	564211	577966	578112			1488;1369;1221	3;0;0	1034;903;1121	7;12;2	7.79e-05	0.0129768	BGI_novel_G002761	0.37	0.04	-3.17025	2.94738e-49	2.64604e-50
35/31°C	ES	Zm00001d011713	8	-	159545725	159545893	159528559	159528727	159550034	159550202			3;12;12	4;1;6	11;11;10	0;0;0	9.87e-05	0.0161078
35/31°C	ES	Zm00001d042885	3	-	182855947	182856017	182855736	182855867	182856436	182856532			32;43;42	0;0;4	35;43;40	7;11;9	0.00010885	0.0174182
35/31°C	ES	BGI_novel_G001071	3	-	159757297	159757390	159756053	159756167	159758864	159758997			12;10;7	1;0;1	11;5;9	8;1;2	0.00013066	0.0205054
35/31°C	ES	Zm00001d020572	7	+	122835228	122835359	122822405	122822476	122850235	122850304			5;3;3	3;5;2	9;4;18	2;0;1	0.00015215	0.0234284
35/31°C	ES	Zm00001d006116	2	-	199004508	199004583	199003150	199003367	199005731	199005772			8;8;6	5;4;6	0;1;1	2;1;5	0.00017235	0.0260469	Zm00001d006116	3.396	0.88	-2.28498	3.56273e-52	3.01775e-53
35/31°C	ES	BGI_novel_G002758	B73V4_ctg142	-	578734	584110	577966	578112	585161	585307			92;96;72	0;3;0	76;61;79	7;7;10	0.00020184	0.0299499
35/31°C	ES	BGI_novel_G002448	8	-	135088287	135088450	135087516	135087731	135088676	135089104			26;16;17	0;0;1	18;32;12	4;4;3	0.00023176	0.0331829
35/31°C	ES	Zm00001d029316	1	-	65772785	65772945	65770979	65772428	65773039	65773165			16;11;2	0;1;0	6;8;15	4;2;3	0.00022972	0.0331829
35/31°C	ES	Zm00001d038107	6	+	148216744	148216827	148216207	148216286	148217171	148217293			35;32;29	0;0;0	36;42;34	3;5;11	0.00026447	0.0372124
35/31°C	ES	BGI_novel_G001888	6	-	96638671	96638725	96636054	96636154	96638829	96639069			3;8;3	0;0;0	8;8;13	1;3;7	0.00035966	0.0497495
Comparision	DAS Type	Gene ID	Chr	Strand	riExonStart	riExonEnd	upstreamExonStart	upstreamExonEnd	downstreamExonStart	downstreamExonEnd			IC_WT_31°C	SC_WT_31°C	IC_WT_35°C	SC_WT_35°C	P-value	FDR	Gene ID	WT_31 FPKM	WT_35 FPKM	log2(35/31)	Qvalue	Pvalue
35/31°C	IR	Zm00001d040979	3	-	87676034	87676735	87676034	87676067	87676587	87676735			477;426;523	595;535;566	246;277;275	1668;1677;1568	0	0	Zm00001d040979	104.793	253.226	1.22019	0	0
35/31°C	IR	Zm00001d034454	1	+	293442648	293443981	293442648	293442861	293443709	293443981			0;2;0	8;1;1	6;1;6	0;0;0	0	0
35/31°C	IR	Zm00001d023327	10	-	3460776	3462675	3460776	3461391	3462123	3462675			2;4;8	0;0;0	6;6;8	4;22;1	1.22e-15	1.25e-12
35/31°C	IR	Zm00001d050437	4	-	88050316	88051235	88050316	88051057	88051135	88051235			1;7;2	0;0;0	2;5;12	8;7;6	8.78e-13	6.72e-10
35/31°C	IR	Zm00001d008933	8	+	25925689	25926198	25925689	25925797	25926078	25926198			51;52;45	27;28;27	48;62;61	3;1;7	8.82e-10	5.4e-07
35/31°C	IR	Zm00001d049742	4	+	42446622	42447325	42446622	42446748	42446888	42447325			6;10;6	5;3;6	18;14;11	0;0;0	2.59e-09	1.32e-06
35/31°C	IR	Zm00001d042494	3	+	169455236	169456268	169455236	169455332	169456117	169456268			126;129;123	38;49;41	67;43;52	76;58;64	3.84e-09	1.68e-06
35/31°C	IR	Zm00001d041491	3	-	123759380	123761704	123759380	123760907	123761539	123761704			76;54;89	43;28;43	23;38;17	50;67;65	4.59e-09	1.76e-06
35/31°C	IR	Zm00001d034713	1	-	300504820	300505640	300504820	300504901	300505487	300505640			20;15;8	10;8;7	0;0;4	13;23;15	1.94e-08	6.58e-06
35/31°C	IR	Zm00001d021135	7	-	143621393	143623107	143621393	143621434	143623045	143623107			305;307;220	25;30;36	51;55;35	20;22;24	1.71e-07	5.24e-05	Zm00001d021135	43.226	13.146	-1.91497	0	0
35/31°C	IR	Zm00001d022122	7	-	170795368	170795720	170795368	170795511	170795595	170795720			14;24;15	0;0;0	28;33;33	9;3;12	3.6e-07	0.00010011	Zm00001d022122	5.463	12.823	1.24626	1.12123e-49	9.92814e-51
35/31°C	IR	Zm00001d043075	3	+	188439844	188440080	188439844	188439931	188440011	188440080			20;20;26	42;32;35	1;1;5	30;26;28	8.37e-07	0.00021349
35/31°C	IR	Zm00001d040340	3	+	38784661	38785622	38784661	38784752	38785487	38785622			107;120;117	69;74;84	14;5;15	27;30;36	1.53e-06	0.00035979	Zm00001d040340	20.456	9.426	-1.19524	2.16964e-75	1.29243e-76
35/31°C	IR	Zm00001d011168	8	+	141592663	141594386	141592663	141592737	141594265	141594386			223;187;193	20;19;19	134;139;135	39;35;43	2.99e-06	0.00061284
35/31°C	IR	Zm00001d052093	4	+	179377370	179377738	179377370	179377467	179377667	179377738			312;322;281	478;403;404	675;730;739	521;454;529	3e-06	0.00061284
35/31°C	IR	Zm00001d047043	9	+	116436392	116437409	116436392	116436476	116437019	116437409			30;38;38	1;2;2	31;22;25	7;12;13	3.6e-06	0.00068855
35/31°C	IR	Zm00001d012643	8	-	177720657	177722216	177720657	177721208	177722125	177722216			18;7;25	2;1;5	11;10;11	0;0;0	5.86e-06	0.00105474
35/31°C	IR	Zm00001d027415	1	+	4833696	4834190	4833696	4833755	4834125	4834190			182;172;146	13;6;4	168;213;191	31;37;28	8.19e-06	0.0013922
35/31°C	IR	Zm00001d042940	3	-	184599603	184601649	184599603	184601001	184601161	184601649			59;50;48	32;20;27	80;80;75	10;13;11	9.78e-06	0.00157578
35/31°C	IR	Zm00001d016322	5	+	157112221	157119905	157112221	157112409	157118291	157119905			178;160;133	0;0;0	216;209;240	5;1;5	1.6e-05	0.00243526
35/31°C	IR	Zm00001d003212	2	-	36103592	36104273	36103592	36103679	36104140	36104273			76;31;81	163;162;172	104;121;93	93;101;104	1.67e-05	0.00243526
35/31°C	IR	Zm00001d036227	6	-	77982879	77984020	77982879	77982985	77983602	77984020			191;151;137	0;0;3	135;128;117	5;12;6	2.07e-05	0.00288144
35/31°C	IR	Zm00001d053446	4	+	231901626	231902803	231901626	231901944	231902563	231902803			63;64;85	13;15;19	31;33;38	18;30;24	4.92e-05	0.00654794
35/31°C	IR	Zm00001d007405	2	+	230985049	230985632	230985049	230985150	230985572	230985632			5;11;7	0;0;2	6;3;11	4;4;8	7.49e-05	0.00943178
35/31°C	IR	Zm00001d035491	6	+	29351713	29353115	29351713	29351863	29353008	29353115			47;37;43	0;2;0	74;54;62	7;6;5	7.7e-05	0.00943178
35/31°C	IR	Zm00001d029114	1	+	58378477	58380631	58378477	58379266	58380256	58380631			37;44;45	0;1;0	115;108;100	5;10;2	8.69e-05	0.010232	Zm00001d029114	5.4	12.96	1.23377	7.07193e-37	8.01768e-38
35/31°C	IR	Zm00001d018013	5	+	212105242	212106027	212105242	212105368	212105632	212106027			11;6;9	15;19;16	17;11;25	6;6;6	9.13e-05	0.0103458
35/31°C	IR	Zm00001d052624	4	-	195161367	195162633	195161367	195161427	195162554	195162633			375;370;314	79;87;73	218;260;180	100;95;123	0.00015621	0.0165083
35/31°C	IR	Zm00001d045804	9	-	40103333	40104794	40103333	40103638	40104593	40104794			2;2;6	1;0;0	0;4;0	1;0;2	0.0001569	0.0165083
35/31°C	IR	Zm00001d006116	2	-	199003150	199005772	199003150	199004583	199005731	199005772			55;73;37	5;5;7	8;9;11	0;1;0	0.00016179	0.0165083	Zm00001d006116	3.396	0.88	-2.28498	3.56273e-52	3.01775e-53
35/31°C	IR	Zm00001d027804	1	-	13915536	13915948	13915536	13915581	13915898	13915948			8;2;0	1;1;2	1;5;4	1;0;0	0.00016882	0.0166699
35/31°C	IR	Zm00001d000096	B73V4_ctg31	+	795615	796992	795615	795717	796741	796992			10;7;14	1;1;2	6;22;16	0;0;1	0.00018249	0.0174559
35/31°C	IR	Zm00001d029091	1	-	57490482	57491197	57490482	57490699	57491078	57491197			2;2;1	0;1;0	2;3;4	0;12;8	0.00020883	0.0193709	Zm00001d029091	21.21	45.946	1.19511	7.10379e-169	2.0585e-170
35/31°C	IR	Zm00001d039061	6	+	169446126	169447230	169446126	169446594	169447100	169447230			130;140;133	110;105;121	68;55;52	105;122;137	0.0002251	0.0195516
35/31°C	IR	Zm00001d033987	1	-	280369984	280370661	280369984	280370497	280370612	280370661			10;7;3	2;0;0	28;19;28	11;16;7	0.00022994	0.0195516	Zm00001d033987	1.95	6.506	2.04703	9.89343e-66	6.70709e-67
35/31°C	IR	Zm00001d014663	5	+	57857785	57859405	57857785	57858607	57858684	57859405			5;1;2	1;0;0	5;11;6	2;3;4	0.00022619	0.0195516	Zm00001d014663	0.766	1.7	1.14682	5.40424e-06	2.63397e-06
35/31°C	IR	Zm00001d007369	2	-	229910850	229911606	229910850	229910946	229911524	229911606			30;25;40	2;0;0	47;30;23	3;3;4	0.00024334	0.0201317
35/31°C	IR	Zm00001d018037	5	+	212582867	212583560	212582867	212582929	212583298	212583560			1058;1003;1081	682;694;624	888;922;953	335;319;358	0.00031445	0.02468
35/31°C	IR	Zm00001d021135	7	-	143619155	143623107	143619155	143619372	143621393	143623107			396;379;350	60;57;56	74;77;88	24;28;36	0.00031289	0.02468	Zm00001d021135	43.226	13.146	-1.91497	0	0
35/31°C	IR	Zm00001d044704	3	+	235439773	235440262	235439773	235439971	235440050	235440262			68;57;56	57;46;41	32;56;35	66;83;79	0.00034357	0.0256506
35/31°C	IR	Zm00001d028570	1	-	39412130	39412953	39412130	39412507	39412594	39412953			118;78;101	74;77;53	68;40;75	82;124;133	0.00033758	0.0256506
35/31°C	IR	Zm00001d005899	2	+	192220469	192222289	192220469	192220641	192221157	192222289			61;34;60	6;3;3	53;73;72	0;2;0	0.00042623	0.030051
35/31°C	IR	Zm00001d006162	2	+	200219039	200220238	200219039	200219280	200219655	200220238			7;1;4	3;0;5	2;4;4	0;0;0	0.00041456	0.030051
35/31°C	IR	Zm00001d039452	3	+	4740336	4740774	4740336	4740516	4740612	4740774			9;10;7	23;39;28	1;0;2	44;44;47	0.00043197	0.030051
35/31°C	IR	Zm00001d032201	1	-	217005127	217006667	217005127	217005800	217006072	217006667			0;2;1	1;1;1	8;3;2	0;0;0	0.00050467	0.0335828
35/31°C	IR	Zm00001d008859	8	-	22869425	22871164	22869425	22870646	22871004	22871164			6;13;23	20;19;10	30;23;29	5;6;9	0.00049566	0.0335828
35/31°C	IR	Zm00001d006861	2	-	218044439	218046763	218044439	218046373	218046665	218046763			97;95;71	25;14;19	69;96;75	4;4;7	0.00058988	0.0372594
35/31°C	IR	Zm00001d025470	10	+	119891665	119892121	119891665	119891876	119891932	119892121			1;1;2	6;0;3	7;3;3	0;1;0	0.00058891	0.0372594
35/31°C	IR	Zm00001d029664	1	-	81804906	81805298	81804906	81804963	81805223	81805298			16;14;20	45;43;45	65;68;88	82;68;64	0.00059644	0.0372594
35/31°C	IR	Zm00001d049370	4	-	28018795	28020120	28018795	28019121	28019444	28020120			12;4;4	15;13;18	20;21;28	15;11;14	0.00061822	0.0378474
35/31°C	IR	Zm00001d011561	8	+	154493778	154496349	154493778	154494059	154495596	154496349			148;128;124	1;0;0	68;85;69	3;4;2	0.00063661	0.0382088
35/31°C	IR	Zm00001d027734	1	+	12376433	12377026	12376433	12376569	12376889	12377026			179;172;166	85;70;83	158;134;115	117;117;143	0.00069032	0.040636
35/31°C	IR	Zm00001d008604	8	+	14278896	14280751	14278896	14279223	14280309	14280751			77;70;86	2;2;1	156;160;156	12;24;10	0.00078698	0.0454517
35/31°C	IR	Zm00001d012897	5	+	1755252	1756219	1755252	1755437	1755990	1756219			11;12;18	0;1;0	6;1;2	2;1;1	0.00081667	0.0455997
35/31°C	IR	Zm00001d047385	9	+	128359503	128360760	128359503	128359586	128360523	128360760			117;95;108	1;1;1	149;152;169	8;14;3	0.00081933	0.0455997
35/31°C	IR	Zm00001d016995	5	+	182315907	182316608	182315907	182316075	182316464	182316608			2;0;6	17;26;20	23;10;11	15;25;12	0.00090107	0.0483888
35/31°C	IR	Zm00001d008953	8	+	26881783	26882620	26881783	26882018	26882294	26882620			12;5;8	2;5;0	2;3;2	9;12;4	0.0008905	0.0483888
Sheet 20 DAG 37-31°C: Identified differeially alternative spliced events at 20 DAG MDTs 37/31°C
Comparision	DAS Type	Gene ID	Chr	Strand	longExonStart	longExonEnd	shortExonStart	shortExonEnd	flankingExonStart	flankingExonEnd			IC_WT_31°C	SC_WT_31°C	IC_WT_37°C	SC_WT_37°C	P-value	FDR	Gene ID	WT_31 FPKM	WT_37 FPKM	log2(37/31)	Qvalue	Pvalue
37/31°C	A3SS	Zm00001d050245	4	+	75828389	75829186	75829131	75829186	75827472	75827622			396;336;341	146;87;122	131;134;176	142;185;220	2.22045e-16	9.7411e-13
37/31°C	A3SS	Zm00001d048515	9	-	157631096	157631165	157631096	157631149	157631280	157631548			402;430;370	194;201;195	495;469;662	67;78;96	2.55351e-15	5.60113e-12
37/31°C	A3SS	Zm00001d016995	5	+	182279626	182279821	182279681	182279821	182279452	182279563			15;16;12	1;1;0	3;2;2	6;7;11	1.58762e-14	2.32163e-11
37/31°C	A3SS	Zm00001d051545	4	-	162052435	162052732	162052435	162052639	162052871	162052964			53;46;63	524;384;492	131;114;162	277;302;420	6.35224e-10	6.96682e-07
37/31°C	A3SS	Zm00001d044138	3	-	220169406	220169635	220169406	220169484	220169749	220170295			31;33;21	26;47;37	6;5;6	51;80;68	1.63666e-09	1.436e-06
37/31°C	A3SS	Zm00001d006759	2	-	216116586	216116725	216116586	216116719	216116808	216117357			6;2;7	3;3;4	0;0;0	1;5;1	2.3408e-09	1.71152e-06	Zm00001d006759	2.673	1.173	-1.45067	1.50135e-15	3.50323e-16
37/31°C	A3SS	Zm00001d011876	8	+	163617069	163617212	163617080	163617212	163616880	163616974			12;8;12	49;43;62	39;43;49	25;23;61	8.80856e-09	5.52045e-06
37/31°C	A3SS	Zm00001d007427	2	+	231464294	231464615	231464336	231464615	231463633	231464192			66;41;52	49;46;34	17;12;24	39;50;106	3.67538e-08	2.01549e-05
37/31°C	A3SS	Zm00001d009683	8	+	75780979	75781097	75780988	75781097	75780779	75780867			2;7;4	1;7;4	0;1;0	13;8;6	1.37655e-07	5.79768e-05
37/31°C	A3SS	Zm00001d031049	1	-	174843461	174843709	174843461	174843595	174843909	174844170			13;11;9	2;3;4	3;1;2	7;12;9	1.23628e-07	5.79768e-05
37/31°C	A3SS	Zm00001d016122	5	-	145593331	145594314	145593331	145594311	145594407	145594912			1;0;0	1;1;3	7;4;1	0;1;0	1.45371e-07	5.79768e-05	Zm00001d016122	1.176	2.906	1.25359	3.5112e-27	5.16796e-28
37/31°C	A3SS	Zm00001d009745	8	+	79183655	79184194	79183703	79184194	79183466	79183533			50;38;36	150;136;136	106;107;137	108;161;163	2.69804e-07	9.8636e-05
37/31°C	A3SS	Zm00001d023327	10	-	3460776	3462021	3460776	3461391	3462123	3462675			1;3;5	0;0;0	9;8;11	3;5;1	4.33795e-07	0.000146389
37/31°C	A3SS	Zm00001d005173	2	-	162276449	162276580	162276449	162276526	162276871	162277049			13;14;9	0;0;1	20;4;13	4;4;8	2.69893e-06	0.00084573
37/31°C	A3SS	Zm00001d016619	5	+	170325809	170326444	170325812	170326444	170323479	170323654			8;8;16	19;11;2	17;19;8	0;0;0	4.47088e-06	0.00127246
37/31°C	A3SS	Zm00001d044101	3	-	219142064	219142157	219142064	219142103	219142246	219142333			84;77;126	2;4;2	68;54;98	18;12;15	4.64085e-06	0.00127246
37/31°C	A3SS	Zm00001d029217	1	-	62743192	62744972	62743192	62744370	62745114	62745277			4;14;6	1;0;0	6;4;5	6;1;2	6.20621e-06	0.00159933
37/31°C	A3SS	Zm00001d041801	3	+	138808618	138809205	138809141	138809205	138808311	138808364			31;34;32	3;6;3	45;9;30	0;0;0	6.56211e-06	0.00159933
37/31°C	A3SS	Zm00001d012923	5	-	1996177	1996389	1996177	1996346	1996933	1998042			10;9;10	2;1;0	4;9;5	7;5;9	9.05279e-06	0.00209024
37/31°C	A3SS	Zm00001d012131	8	+	168618303	168618392	168618336	168618392	168615975	168616080			1;0;1	2;3;3	4;5;5	0;1;4	1.2222e-05	0.00268089	Zm00001d012131	1.283	3.103	2.07096	4.84943e-17	1.05876e-17
37/31°C	A3SS	Zm00001d008748	8	+	18882378	18882525	18882382	18882525	18881606	18881853			2;7;1	1;1;0	1;3;0	2;2;7	1.61806e-05	0.0033802
37/31°C	A3SS	Zm00001d011876	8	+	163617052	163617212	163617080	163617212	163616880	163616974			20;14;22	49;43;62	34;32;57	25;23;61	2.19473e-05	0.0041862
37/31°C	A3SS	Zm00001d010516	8	-	118826587	118826903	118826587	118826884	118826991	118827131			10;11;8	6;10;4	0;2;1	4;6;8	2.1256e-05	0.0041862	Zm00001d010516	5.473	2.64	-1.01208	2.99751e-06	1.43912e-06
37/31°C	A3SS	Zm00001d021451	7	-	152520250	152520320	152520250	152520315	152520427	152520988			2;4;3	0;0;1	4;16;1	6;5;2	3.21018e-05	0.00586794
37/31°C	A3SS	Zm00001d030366	1	-	126642670	126642831	126642670	126642704	126659591	126659680			17;37;23	2;1;1	27;16;30	10;9;8	4.25498e-05	0.00746664
37/31°C	A3SS	Zm00001d038655	6	+	161931929	161932125	161932004	161932125	161931657	161931851			39;26;32	12;16;16	11;21;14	15;29;46	5.14556e-05	0.00836058
37/31°C	A3SS	Zm00001d024894	10	+	93461164	93461275	93461180	93461275	93460785	93460885			3;1;0	3;3;3	9;7;3	1;1;1	5.11154e-05	0.00836058
37/31°C	A3SS	Zm00001d011513	8	+	152938475	152939665	152938721	152939665	152937357	152938029			14;9;8	6;11;5	2;3;2	0;1;0	6.39626e-05	0.00975915
37/31°C	A3SS	Zm00001d048680	4	-	3202916	3203002	3202916	3202996	3203305	3203358			2;1;2	0;0;0	3;6;1	6;2;2	6.45122e-05	0.00975915
37/31°C	A3SS	Zm00001d033529	1	-	265791053	265791608	265791053	265791117	265791680	265791749			83;93;70	2;0;1	125;99;159	7;12;11	7.71524e-05	0.0109884
37/31°C	A3SS	Zm00001d050353	4	+	83026082	83026315	83026205	83026315	83025030	83025215			8;6;6	0;38;27	6;5;7	0;0;2	8.01525e-05	0.0109884
37/31°C	A3SS	Zm00001d016000	5	+	138589540	138589738	138589609	138589738	138572202	138572299			3;3;2	30;24;11	12;17;22	20;31;29	7.87899e-05	0.0109884
37/31°C	A3SS	Zm00001d019226	7	+	22697197	22697557	22697223	22697557	22696979	22697117			0;0;0	1;4;5	6;2;4	6;4;0	0.000119065	0.0158284	Zm00001d019226	1.89	4.476	1.22954	6.60347e-20	1.26237e-20
37/31°C	A3SS	Zm00001d015999	5	+	138482861	138482948	138482879	138482948	138477968	138478089			44;45;39	138;119;113	16;12;19	109;132;168	0.000139597	0.0180122
37/31°C	A3SS	Zm00001d014472	5	-	49402108	49403561	49402108	49402243	49403719	49404034			123;88;125	16;12;14	190;193;185	3;5;10	0.000143736	0.0180163
37/31°C	A3SS	Zm00001d049771	4	-	44028030	44028136	44028030	44028120	44029068	44029175			14;8;8	50;39;57	40;24;33	28;43;50	0.000164483	0.0189891
37/31°C	A3SS	Zm00001d043684	3	+	207354437	207354586	207354443	207354586	207354219	207354342			2;3;0	0;0;1	0;1;0	1;0;2	0.000161202	0.0189891
37/31°C	A3SS	Zm00001d017215	5	-	189151375	189151518	189151375	189151512	189151596	189151716			1;6;0	0;0;1	2;2;0	1;6;2	0.00015826	0.0189891
37/31°C	A3SS	Zm00001d008933	8	+	25926078	25926198	25926102	25926198	25925689	25925797			31;35;36	163;158;137	7;6;8	103;155;134	0.000189498	0.0207831
37/31°C	A3SS	Zm00001d000370	B73V4_ctg147	-	3484	4123	3484	3535	4525	4594			21;7;17	2;0;0	6;7;14	2;6;1	0.00018923	0.0207831
37/31°C	A3SS	Zm00001d036098	6	+	72198736	72199266	72198868	72199266	72198457	72198608			9;2;7	1;1;0	4;3;10	2;2;8	0.000201224	0.021531
37/31°C	A3SS	Zm00001d005639	2	+	181628102	181628457	181628301	181628457	181626684	181626754			7;9;9	2;3;2	7;8;4	1;0;0	0.000231454	0.0241759
37/31°C	A3SS	Zm00001d048235	9	-	152947801	152947972	152947801	152947968	152948065	152948202			23;19;23	1;2;2	6;14;9	5;6;6	0.000255146	0.0254392
37/31°C	A3SS	Zm00001d013023	5	+	3422896	3422997	3422899	3422997	3422366	3422532			42;34;34	21;20;28	8;24;29	29;59;38	0.000253481	0.0254392
37/31°C	A3SS	Zm00001d051561	4	+	162769222	162769448	162769259	162769448	162768082	162768488			74;38;58	8;3;11	57;67;76	26;29;28	0.000302641	0.0295041
37/31°C	A3SS	Zm00001d039608	3	-	8851508	8852050	8851508	8851972	8852776	8853023			16;15;24	6;9;4	24;36;24	2;1;1	0.000336011	0.0320452
37/31°C	A3SS	Zm00001d040834	3	+	68851627	68852521	68852443	68852521	68850824	68851313			206;186;190	8;10;7	138;162;167	12;26;28	0.000348541	0.0325329
37/31°C	A3SS	Zm00001d017660	5	-	203345879	203346048	203345879	203346038	203347620	203348053			2;2;1	0;1;1	4;3;0	3;9;8	0.000409277	0.0374062
37/31°C	A3SS	Zm00001d007661	2	-	237097496	237097604	237097496	237097572	237097810	237097980			2;2;2	18;17;30	6;3;7	3;8;6	0.000429466	0.0384504
37/31°C	A3SS	Zm00001d014324	5	+	41034460	41034664	41034463	41034664	41033777	41033882			387;327;389	783;766;814	294;273;257	987;1083;1180	0.000457129	0.0401085
37/31°C	A3SS	Zm00001d006116	2	-	199003150	199004583	199003150	199003367	199005731	199005772			45;50;45	5;4;6	4;1;6	0;0;1	0.000475775	0.0409259	Zm00001d006116	3.396	0.41	-2.89366	1.20824e-65	8.08508e-67
37/31°C	A3SS	Zm00001d032507	1	+	228906270	228906355	228906273	228906355	228906076	228906147			0;2;0	18;16;9	4;4;15	34;19;34	0.000574632	0.0484791	Zm00001d032507	4.06	9.396	1.20275	3.38681e-14	8.53382e-15
37/31°C	A3SS	Zm00001d032319	1	+	222102069	222103129	222102875	222103129	222101417	222101886			149;148;119	5;16;9	165;144;210	0;0;7	0.000595124	0.0492605
Comparision	DAS Type	Gene ID	Chr	Strand	longExonStart	longExonEnd	shortExonStart	shortExonEnd	flankingExonStart	flankingExonEnd			IC_WT_31°C	SC_WT_31°C	IC_WT_37°C	SC_WT_37°C	P-value	FDR	Gene ID	WT_31 FPKM	WT_37 FPKM	log2(37/31)	Qvalue	Pvalue
37/31°C	A5SS	Zm00001d022272	7	+	174089323	174089450	174089323	174089404	174089634	174089760			25;25;19	39;49;58	35;40;143	17;19;37	1.34456e-10	3.42863e-07
37/31°C	A5SS	Zm00001d019124	7	+	18112658	18112733	18112658	18112705	18112809	18112888			410;425;445	239;299;234	249;275;343	362;378;480	2.85837e-10	3.64443e-07
37/31°C	A5SS	Zm00001d004977	2	+	151850769	151850891	151850769	151850867	151851055	151851142			62;44;28	222;165;199	6;2;8	155;175;207	8.77575e-09	7.45938e-06
37/31°C	A5SS	Zm00001d021653	7	-	159156721	159156947	159156725	159156947	159156487	159156517			10;5;9	6;11;4	29;36;65	0;3;0	3.46463e-08	2.2087e-05	Zm00001d021653	21.506	47.726	1.25322	7.08388e-143	2.17507e-144
37/31°C	A5SS	Zm00001d022527	7	-	179359176	179360946	179359206	179360946	179359011	179359143			2;4;0	1;7;4	1;7;10	0;1;0	2.01453e-07	0.000102741
37/31°C	A5SS	Zm00001d038248	6	-	152315057	152315269	152315216	152315269	152314537	152314730			373;327;346	33;42;40	382;461;643	13;17;5	4.86428e-07	0.000177199
37/31°C	A5SS	Zm00001d051988	4	+	176009579	176009939	176009579	176009934	176010660	176010807			1;3;1	4;3;2	3;4;8	0;0;1	4.19085e-07	0.000177199
37/31°C	A5SS	Zm00001d042841	3	+	181699871	181700112	181699871	181700104	181700218	181700384			8;2;4	3;2;2	1;0;0	2;3;6	5.69986e-07	0.000181683
37/31°C	A5SS	Zm00001d008820	8	-	21651976	21652113	21651991	21652113	21651793	21651894			50;43;62	22;28;23	27;32;47	56;65;59	1.4783e-06	0.000418851
37/31°C	A5SS	Zm00001d018498	5	-	221849647	221849747	221849690	221849747	221848233	221849505			657;586;572	835;770;851	537;670;1074	433;468;700	2.5654e-06	0.000654176
37/31°C	A5SS	Zm00001d016165	5	+	148104374	148105693	148104374	148104463	148105744	148105830			63;59;44	28;35;45	125;104;160	26;22;30	4.05673e-06	0.000940424
37/31°C	A5SS	Zm00001d048569	9	-	159053180	159053869	159053297	159053869	159052947	159053115			377;329;372	23;35;29	223;301;300	60;56;68	5.54961e-06	0.00117929
37/31°C	A5SS	Zm00001d030164	1	+	109869485	109869630	109869485	109869537	109869650	109869718			4;2;3	2;7;1	1;2;4	0;0;0	6.148e-06	0.00120595
37/31°C	A5SS	Zm00001d034055	1	+	282607034	282607618	282607034	282607235	282607725	282607811			35;32;27	52;40;48	53;41;49	25;19;14	8.51429e-06	0.00155082
37/31°C	A5SS	Zm00001d030666	1	+	152037028	152037784	152037028	152037309	152037913	152038039			64;76;42	1;0;0	72;54;115	3;8;8	1.0045e-05	0.00170764
37/31°C	A5SS	Zm00001d053313	4	-	225632378	225632464	225632385	225632464	225632220	225632287			92;75;107	170;162;166	143;136;163	114;127;132	1.31004e-05	0.00196506
37/31°C	A5SS	Zm00001d021135	7	-	143620369	143621434	143621393	143621434	143617827	143618539			233;239;203	11;12;14	34;53;42	0;0;1	1.26343e-05	0.00196506	Zm00001d021135	43.226	8.756	-2.2891	0	0
37/31°C	A5SS	Zm00001d021135	7	-	143619155	143621434	143621393	143621434	143617827	143618539			781;709;690	11;12;14	137;132;179	0;0;1	2.60041e-05	0.00368391	Zm00001d021135	43.226	8.756	-2.2891	0	0
37/31°C	A5SS	Zm00001d015314	5	-	84279768	84279886	84279783	84279886	84279389	84279592			7;4;5	0;0;1	9;10;6	1;8;6	3.83841e-05	0.00515155
37/31°C	A5SS	Zm00001d019672	7	-	49656242	49656327	49656247	49656327	49656043	49656148			102;100;93	9;8;13	50;78;82	24;25;29	4.19026e-05	0.00534259
37/31°C	A5SS	Zm00001d027788	1	+	13481434	13482393	13481434	13481515	13482845	13483051			299;265;331	5;9;5	294;245;307	22;23;20	5.82704e-05	0.00707569
37/31°C	A5SS	Zm00001d022185	7	-	172187134	172187254	172187182	172187254	172186733	172187062			16;16;8	2;0;0	9;12;17	5;4;5	9.87002e-05	0.0114402
37/31°C	A5SS	Zm00001d013344	5	-	8979239	8979286	8979244	8979286	8979060	8979169			6;18;15	6;6;1	0;3;4	5;9;10	0.000107839	0.011956
37/31°C	A5SS	Zm00001d006889	2	+	218599912	218600026	218599912	218599994	218600413	218600533			0;2;2	3;3;6	6;1;0	0;0;1	0.000135517	0.0138227
37/31°C	A5SS	Zm00001d028214	1	-	26613795	26614359	26614191	26614359	26610420	26612041			21;13;7	0;0;1	3;3;10	1;2;3	0.000134924	0.0138227
37/31°C	A5SS	Zm00001d012897	5	+	1755011	1755132	1755011	1755109	1756345	1756520			0;1;3	1;0;0	1;0;0	1;2;2	0.000147924	0.014508
37/31°C	A5SS	Zm00001d023301	10	+	2369199	2369353	2369199	2369347	2369427	2369480			2;3;4	0;0;0	1;4;2	1;2;5	0.000167006	0.0157728
37/31°C	A5SS	Zm00001d043110	3	+	189418472	189418560	189418472	189418555	189418642	189418901			31;40;53	13;4;15	23;22;29	22;24;23	0.000213059	0.0172115
37/31°C	A5SS	Zm00001d011746	8	+	160674279	160674449	160674279	160674426	160674553	160674865			103;88;95	84;88;87	135;124;159	54;48;78	0.000203496	0.0172115
37/31°C	A5SS	Zm00001d015164	5	-	78148600	78149669	78149587	78149669	78148303	78148438			8;2;10	3;1;2	6;4;2	0;1;0	0.000222736	0.0172115
37/31°C	A5SS	Zm00001d041183	3	-	103251793	103251978	103251797	103251978	103251581	103251682			2;0;1	0;1;0	0;2;0	1;2;2	0.000212258	0.0172115
37/31°C	A5SS	Zm00001d051571	4	+	163130746	163131417	163130746	163130847	163131543	163131571			13;27;32	3;4;2	19;20;29	1;0;1	0.000220606	0.0172115
37/31°C	A5SS	Zm00001d048239	9	-	153043822	153044710	153044494	153044710	153042013	153042053			8;8;4	0;0;1	6;8;6	1;2;1	0.000218953	0.0172115
37/31°C	A5SS	Zm00001d011210	8	+	143025270	143025371	143025270	143025365	143025462	143025584			0;0;2	4;1;5	3;14;10	8;13;5	0.000262746	0.0196134
37/31°C	A5SS	Zm00001d027801	1	+	13820694	13820874	13820694	13820845	13820988	13821117			4;1;2	2;3;2	1;6;6	1;0;0	0.000269204	0.0196134
37/31°C	A5SS	Zm00001d029366	1	+	67605685	67606872	67605685	67605772	67607486	67607621			160;168;170	41;51;35	215;249;259	17;33;26	0.000309349	0.0215799
37/31°C	A5SS	Zm00001d006116	2	-	199004508	199005772	199005731	199005772	199003150	199003367			60;78;41	5;4;6	6;13;7	0;0;1	0.000313121	0.0215799	Zm00001d006116	3.396	0.41	-2.89366	1.20824e-65	8.08508e-67
37/31°C	A5SS	Zm00001d043134	3	+	189961493	189961739	189961493	189961687	189961996	189962154			2;1;1	0;0;2	0;0;2	5;1;3	0.000555888	0.0363465
37/31°C	A5SS	Zm00001d016486	5	+	164504571	164504693	164504571	164504688	164504771	164504856			3;9;17	6;4;3	6;18;8	0;0;0	0.000554366	0.0363465
37/31°C	A5SS	Zm00001d019587	7	+	44889679	44889870	44889679	44889774	44889946	44890063			30;27;29	0;0;1	28;42;42	6;7;3	0.000650249	0.0414534
37/31°C	A5SS	Zm00001d045382	9	-	20232854	20233183	20233111	20233183	20231045	20231780			72;61;65	52;35;26	107;98;173	28;26;28	0.000742112	0.0461558
Comparision	DAS Type	Gene ID	Chr	Strand	1stExonStart	1stExonEnd	2ndExonStart	2ndExonEnd	upstreamExonStart	upstreamExonEnd	downstreamExonStart	downstreamExonEnd	IC_WT_31°C	SC_WT_31°C	IC_WT_37°C	SC_WT_37°C	P-value	FDR	Gene ID	WT_31 FPKM	WT_37 FPKM	log2(37/31)	Qvalue	Pvalue
37/31°C	MXE	Zm00001d021396	7	+	150914789	150914890	150915299	150915415	150913874	150913933	150915704	150915741	399;382;413	586;555;590	88;90;187	394;464;557	7.58071e-12	6.59522e-09	Zm00001d021396	157.573	73.576	-1.06943	0	0
37/31°C	MXE	Zm00001d043766	3	-	209300694	209300961	209301191	209301420	209300354	209300618	209301514	209302148	1;1;0	4;1;2	1;6;3	1;0;0	2.9815e-07	0.000129695
37/31°C	MXE	Zm00001d041268	3	-	109253060	109253163	109253380	109253466	109251453	109251560	109253553	109253624	0;3;0	2;5;1	2;1;1	0;0;0	8.03448e-07	0.000233
37/31°C	MXE	Zm00001d035041	6	-	2933005	2933112	2933900	2934153	2932846	2932919	2934259	2934422	35;35;29	18;12;11	35;36;31	54;46;47	9.08857e-06	0.00196914
37/31°C	MXE	Zm00001d042066	3	-	149519989	149520103	149520164	149520263	149519838	149519919	149520435	149521861	0;0;0	11;1;17	6;8;8	36;23;28	1.13169e-05	0.00196914
37/31°C	MXE	Zm00001d004109	2	-	83270655	83270724	83271067	83271136	83270263	83270317	83271600	83271687	16;10;13	11;12;22	21;32;33	5;6;8	6.08725e-05	0.00882651
37/31°C	MXE	Zm00001d020038	7	-	87784445	87784653	87795417	87795470	87768197	87768538	87795605	87795635	0;1;1	8;1;3	7;6;6	5;0;5	0.000131023	0.0162843
37/31°C	MXE	Zm00001d027259	1	-	694337	694485	694930	695095	694082	694183	697139	697260	16;15;22	1;2;0	12;12;21	3;5;10	0.000194095	0.0211078
37/31°C	MXE	Zm00001d012806	5	-	383388	383461	387455	387589	383259	383304	387920	388028	11;10;11	3;0;2	17;30;28	18;24;22	0.000239017	0.023105
Comparision	DAS Type	Gene ID	Chr	Strand	riExonStart	riExonEnd	upstreamExonStart	upstreamExonEnd	downstreamExonStart	downstreamExonEnd			IC_WT_31°C	SC_WT_31°C	IC_WT_37°C	SC_WT_37°C	P-value	FDR
37/31°C	IR	Zm00001d008933	8	+	25925689	25926198	25925689	25925797	25926078	25926198			51;52;45	27;28;27	69;69;104	3;2;3	0	0
37/31°C	IR	Zm00001d052093	4	+	179377370	179377738	179377370	179377467	179377667	179377738			312;322;281	478;403;404	922;905;884	293;288;266	0	0
37/31°C	IR	Zm00001d006116	2	-	199003150	199005772	199003150	199003367	199004508	199005772			41;48;38	6;9;4	3;1;7	0;0;0	1.22125e-15	1.25096e-12	Zm00001d006116	3.396	0.41	-2.89366	1.20824e-65	8.08508e-67
37/31°C	IR	Zm00001d039061	6	+	169446126	169447230	169446126	169446594	169447100	169447230			130;140;133	110;105;121	45;21;53	160;151;177	3.39728e-14	2.60996e-11
37/31°C	IR	Zm00001d011168	8	+	141592663	141594386	141592663	141592737	141594265	141594386			223;187;193	20;19;19	104;99;169	48;47;51	8.05701e-11	4.95184e-08
37/31°C	IR	Zm00001d003212	2	-	36103592	36104273	36103592	36103679	36104140	36104273			76;31;81	163;162;172	130;140;170	120;106;115	8.68324e-10	4.44726e-07
37/31°C	IR	Zm00001d040979	3	-	87676034	87676735	87676034	87676067	87676587	87676735			477;426;523	595;535;566	258;269;295	974;1121;1117	1.55732e-09	6.83663e-07
37/31°C	IR	Zm00001d034713	1	-	300504820	300505640	300504820	300504901	300505487	300505640			20;15;8	10;8;7	0;0;0	5;5;5	2.27228e-09	8.72841e-07
37/31°C	IR	Zm00001d048541	9	+	158175299	158175731	158175299	158175359	158175625	158175731			15;15;9	18;17;19	50;54;72	13;12;17	9.43054e-09	3.22e-06
37/31°C	IR	Zm00001d012897	5	+	1755252	1756219	1755252	1755437	1755990	1756219			11;12;18	0;1;0	8;11;20	9;4;12	1.3226e-08	4.06436e-06
37/31°C	IR	Zm00001d053446	4	+	231901626	231902803	231901626	231901944	231902563	231902803			63;64;85	13;15;19	15;22;25	16;25;25	3.31665e-08	9.26552e-06
37/31°C	IR	Zm00001d036227	6	-	77982879	77984020	77982879	77982985	77983602	77984020			191;151;137	0;0;3	173;118;186	9;16;14	6.277e-08	1.60744e-05
37/31°C	IR	Zm00001d022450	7	+	177955468	177959377	177955468	177957141	177958875	177959377			540;408;447	10;17;15	298;319;461	2;0;1	1.84705e-07	4.05427e-05
37/31°C	IR	Zm00001d022122	7	-	170795368	170795720	170795368	170795511	170795595	170795720			14;24;15	0;0;0	14;11;17	5;4;6	1.75089e-07	4.05427e-05
37/31°C	IR	Zm00001d036454	6	+	89087649	89088633	89087649	89087832	89088150	89088633			28;22;21	139;100;148	99;79;106	76;107;178	2.46664e-07	5.05333e-05
37/31°C	IR	Zm00001d033378	1	+	261046847	261048815	261046847	261047532	261048712	261048815			819;763;799	36;35;27	1137;1118;1540	11;12;17	2.81426e-07	5.40513e-05
37/31°C	IR	Zm00001d014055	5	+	30845424	30848338	30845424	30846473	30848118	30848338			31;22;15	24;34;24	30;49;48	4;10;9	3.86504e-07	6.98662e-05	Zm00001d014055	10.83	4.583	-1.01919	5.90617e-36	6.83945e-37
37/31°C	IR	Zm00001d022272	7	+	174089323	174089760	174089323	174089404	174089634	174089760			122;97;96	39;49;58	116;142;289	17;19;37	5.06319e-07	8.64399e-05
37/31°C	IR	Zm00001d023327	10	-	3460776	3462675	3460776	3461391	3462123	3462675			2;4;8	0;0;0	12;8;15	3;5;1	1.23704e-06	0.00019966
37/31°C	IR	Zm00001d046905	9	+	109918497	109919256	109918497	109918618	109918695	109919256			33;32;28	1;1;0	15;27;34	8;6;8	1.29945e-06	0.00019966
37/31°C	IR	Zm00001d036227	6	-	77982672	77984020	77982672	77982790	77982879	77984020			44;39;27	26;13;7	28;16;21	65;24;34	1.38636e-06	0.00020287
37/31°C	IR	Zm00001d015421	5	+	89376607	89377458	89376607	89376793	89377349	89377458			215;211;180	264;242;263	393;360;487	197;242;250	2.18717e-06	0.000292225
37/31°C	IR	Zm00001d041801	3	+	138808311	138809205	138808311	138808364	138809141	138809205			30;42;47	3;6;3	45;14;32	0;0;0	2.1361e-06	0.000292225
37/31°C	IR	Zm00001d043862	3	+	212448685	212450819	212448685	212450470	212450675	212450819			1;1;7	0;0;0	4;1;3	2;3;2	2.44315e-06	0.000312825	Zm00001d043862	0.713	1.78	1.12467	7.89568e-11	2.47198e-11
37/31°C	IR	Zm00001d049742	4	+	42446622	42447325	42446622	42446748	42446888	42447325			6;10;6	5;3;6	12;20;11	0;0;2	3.75235e-06	0.000461239
37/31°C	IR	Zm00001d007490	2	+	232866951	232868587	232866951	232868149	232868484	232868587			2;2;4	3;7;2	2;3;6	0;1;0	4.49497e-06	0.000531271
37/31°C	IR	Zm00001d046399	9	-	87277799	87279061	87277799	87277875	87278448	87279061			28;56;51	30;31;30	70;78;114	7;14;24	5.25094e-06	0.000581916
37/31°C	IR	Zm00001d002836	2	-	24259358	24261543	24259358	24260348	24261443	24261543			56;39;26	19;11;12	94;99;113	7;9;9	5.3022e-06	0.000581916
37/31°C	IR	Zm00001d040534	3	-	48542804	48543013	48542804	48542842	48542950	48543013			28;26;24	4;0;3	14;15;14	7;9;17	7.73719e-06	0.000819875
37/31°C	IR	Zm00001d027734	1	+	12376433	12377026	12376433	12376569	12376889	12377026			179;172;166	85;70;83	86;83;111	92;74;134	1.277e-05	0.00125335
37/31°C	IR	Zm00001d009418	8	-	63657035	63657244	63657035	63657118	63657187	63657244			185;143;171	124;105;156	142;120;189	38;52;35	1.23292e-05	0.00125335
37/31°C	IR	Zm00001d002534	2	+	14892502	14892843	14892502	14892588	14892672	14892843			39;50;35	11;14;6	59;62;43	44;51;44	1.30515e-05	0.00125335	Zm00001d002534	9.67	20.943	1.08651	3.3176e-183	7.65864e-185
37/31°C	IR	Zm00001d042064	3	-	149401582	149402137	149401582	149401689	149402064	149402137			70;72;52	14;19;15	101;89;131	8;5;6	1.36333e-05	0.00126955
37/31°C	IR	Zm00001d047256	9	+	124520097	124522338	124520097	124520404	124521729	124522338			4;6;4	0;0;0	12;8;13	2;3;1	1.52013e-05	0.0012976
37/31°C	IR	Zm00001d024058	2	-	16434340	16436223	16434340	16434433	16436095	16436223			21;6;22	11;1;7	13;5;11	1;0;0	1.49976e-05	0.0012976
37/31°C	IR	Zm00001d042551	3	-	171554952	171555455	171554952	171555110	171555326	171555455			4;2;1	1;0;0	3;2;4	6;2;5	1.48592e-05	0.0012976
37/31°C	IR	Zm00001d034834	1	+	303359137	303359752	303359137	303359227	303359613	303359752			47;41;42	43;50;59	6;15;20	63;58;77	1.66654e-05	0.00138413
37/31°C	IR	Zm00001d040534	3	-	48541178	48542706	48541178	48541513	48542630	48542706			171;132;150	3;1;2	117;111;184	8;14;12	1.78371e-05	0.00144246
37/31°C	IR	Zm00001d021000	7	-	139888822	139890844	139888822	139888990	139890514	139890844			33;25;14	0;0;0	40;47;42	2;5;2	1.9457e-05	0.00153311
37/31°C	IR	Zm00001d012923	5	-	1996177	1998042	1996177	1996346	1996933	1998042			144;139;180	2;1;0	121;90;126	7;5;9	2.21592e-05	0.00170238
37/31°C	IR	Zm00001d032376	1	-	224515381	224515841	224515381	224515647	224515769	224515841			2;5;8	12;2;2	12;6;13	0;0;2	2.3298e-05	0.00174621
37/31°C	IR	Zm00001d012295	8	-	172043088	172044119	172043088	172043217	172043447	172044119			24;14;14	0;1;0	36;36;36	5;4;8	3.43926e-05	0.00251639
37/31°C	IR	Zm00001d045621	9	-	29039626	29039902	29039626	29039759	29039843	29039902			14;12;15	28;25;24	0;3;7	28;36;48	4.26484e-05	0.00304787
37/31°C	IR	Zm00001d038961	6	+	167710897	167711259	167710897	167710927	167711148	167711259			13;7;8	0;0;1	30;16;26	7;3;5	5.57855e-05	0.00389611
37/31°C	IR	Zm00001d024053	10	+	40254346	40256739	40254346	40254490	40254756	40256739			18;12;12	16;9;9	26;24;28	1;2;7	5.81953e-05	0.0039741
37/31°C	IR	Zm00001d041183	3	-	103248202	103251157	103248202	103250088	103251097	103251157			141;132;124	4;0;1	168;160;252	11;11;18	6.39695e-05	0.00427344
37/31°C	IR	Zm00001d017564	5	-	199693650	199694342	199693650	199693798	199694295	199694342			67;55;61	21;21;17	99;104;146	11;13;11	6.97746e-05	0.00456207
37/31°C	IR	Zm00001d042940	3	-	184599603	184601649	184599603	184601001	184601161	184601649			59;50;48	32;20;27	50;87;93	18;4;1	9.02048e-05	0.00577499
37/31°C	IR	Zm00001d013186	5	-	6103284	6104788	6103284	6103432	6104691	6104788			3;7;3	0;0;0	8;5;7	6;0;3	9.2228e-05	0.00578401
37/31°C	IR	Zm00001d043075	3	+	188439844	188440080	188439844	188439931	188440011	188440080			20;20;26	42;32;35	2;4;4	21;25;30	0.000101265	0.00622376
37/31°C	IR	Zm00001d032505	1	+	228781077	228781655	228781077	228781317	228781547	228781655			7;3;10	12;15;8	28;41;37	9;14;16	0.000130616	0.00771889
37/31°C	IR	Zm00001d006861	2	-	218046839	218047984	218046839	218046909	218047895	218047984			193;173;171	3;13;4	198;184;344	0;2;0	0.000129821	0.00771889
37/31°C	IR	Zm00001d029114	1	+	58378477	58380631	58378477	58379266	58380256	58380631			37;44;45	0;1;0	64;57;82	1;3;8	0.000158552	0.00919303	Zm00001d029114	5.4	13.213	1.16334	2.54723e-31	3.34751e-32
37/31°C	IR	Zm00001d051139	4	-	145547847	145548216	145547847	145547912	145548038	145548216			96;85;65	22;21;16	99;93;104	2;10;7	0.000166439	0.0094716	Zm00001d051139	80.71	205.296	1.29916	0	0
37/31°C	IR	Zm00001d050353	4	+	83025031	83027147	83025031	83025215	83026205	83027147			47;57;71	0;38;27	61;44;48	0;0;2	0.000179706	0.00967983
37/31°C	IR	Zm00001d025266	10	-	111795033	111796134	111795033	111795459	111795980	111796134			2;6;3	1;0;0	15;21;21	6;4;12	0.000178263	0.00967983	Zm00001d025266	0.31	2	2.6901	1.18148e-23	1.95734e-24
37/31°C	IR	Zm00001d001848	2	-	1830749	1836736	1830749	1836599	1836688	1836736			4;11;3	0;0;0	2;8;4	2;2;4	0.000176922	0.00967983
37/31°C	IR	Zm00001d010784	8	-	127679487	127680304	127679487	127679565	127680234	127680304			31;32;35	2;5;1	15;23;17	7;16;6	0.000182698	0.00967983
37/31°C	IR	Zm00001d010023	8	+	95606629	95609191	95606629	95606739	95609096	95609191			86;94;93	57;55;46	216;261;335	52;60;66	0.000188056	0.00979485
37/31°C	IR	Zm00001d006116	2	-	199006474	199006779	199006474	199006562	199006717	199006779			13;12;9	3;1;8	1;1;1	0;0;0	0.000213685	0.0109442	Zm00001d006116	3.396	0.41	-2.89366	1.20824e-65	8.08508e-67
37/31°C	IR	Zm00001d025739	10	-	128021440	128022898	128021440	128021771	128022780	128022898			47;65;70	2;0;3	60;57;65	6;10;15	0.000220816	0.0111241
37/31°C	IR	Zm00001d019792	7	+	62170456	62171142	62170456	62170551	62170928	62171142			26;22;28	8;5;15	37;40;50	55;63;67	0.000225519	0.0111778	Zm00001d019792	6.14	22.366	1.82759	1.03507e-182	2.40506e-184
37/31°C	IR	Zm00001d007954	2	-	243987711	243988503	243987711	243987778	243988392	243988503			14;25;17	6;1;2	19;8;24	0;0;0	0.00023194	0.0111998
37/31°C	IR	Zm00001d006116	2	-	199003150	199005772	199003150	199004583	199005731	199005772			55;73;37	5;5;7	6;13;8	1;0;0	0.000233253	0.0111998	Zm00001d006116	3.396	0.41	-2.89366	1.20824e-65	8.08508e-67
37/31°C	IR	Zm00001d016679	5	-	172381618	172385294	172381618	172382853	172384629	172385294			845;837;775	82;78;78	1015;1047;1366	57;46;65	0.000242407	0.0112866
37/31°C	IR	Zm00001d027230	1	+	46228	46633	46228	46342	46450	46633			0;7;4	20;25;31	14;8;25	17;19;23	0.000240926	0.0112866
37/31°C	IR	Zm00001d006116	2	-	199003150	199005772	199003150	199003367	199005731	199005772			95;117;75	5;4;6	9;14;14	0;0;1	0.000299095	0.0136022	Zm00001d006116	3.396	0.41	-2.89366	1.20824e-65	8.08508e-67
37/31°C	IR	Zm00001d034055	1	+	282607034	282607811	282607034	282607235	282607725	282607811			49;41;32	52;40;48	55;44;49	25;19;14	0.000300992	0.0136022
37/31°C	IR	Zm00001d027788	1	+	13481434	13483051	13481434	13481515	13482845	13483051			298;263;333	5;9;5	321;270;349	22;23;20	0.000310708	0.0138378
37/31°C	IR	Zm00001d029254	1	-	63863084	63864046	63863084	63863174	63863410	63864046			1;0;1	8;3;1	1;11;8	3;1;3	0.00033589	0.0147456
37/31°C	IR	Zm00001d031529	1	-	192961294	192961937	192961294	192961466	192961742	192961937			268;273;324	20;10;29	265;224;327	42;52;48	0.000375177	0.0162383
37/31°C	IR	Zm00001d033307	1	+	258335249	258338621	258335249	258335285	258337961	258338621			202;206;185	8;5;10	283;257;411	4;2;1	0.000381974	0.0163029
37/31°C	IR	Zm00001d029339	1	+	66570485	66571271	66570485	66570556	66571152	66571271			26;16;21	97;112;102	43;54;59	51;54;90	0.000469499	0.0192369
37/31°C	IR	Zm00001d047385	9	+	128359503	128360760	128359503	128359586	128360523	128360760			117;95;108	1;1;1	130;138;132	4;9;8	0.000467379	0.0192369
37/31°C	IR	Zm00001d007405	2	+	230985049	230985632	230985049	230985150	230985572	230985632			5;11;7	0;0;2	2;5;10	6;3;1	0.000465958	0.0192369
37/31°C	IR	Zm00001d040795	3	-	66276350	66276885	66276350	66276578	66276824	66276885			6;7;7	1;0;3	1;7;2	7;7;7	0.000515816	0.0208566
37/31°C	IR	Zm00001d044338	3	+	225450035	225450885	225450035	225450133	225450792	225450885			25;9;21	5;3;5	21;28;26	0;3;0	0.000535246	0.0213253
37/31°C	IR	Zm00001d047739	9	+	140355182	140355500	140355182	140355216	140355419	140355500			37;52;35	42;39;44	79;62;107	31;32;27	0.000541286	0.0213253
37/31°C	IR	Zm00001d039673	3	+	11571297	11572012	11571297	11571366	11571742	11572012			53;42;62	69;80;98	78;106;92	38;88;57	0.000629838	0.0244999
37/31°C	IR	Zm00001d043134	3	+	189961493	189962154	189961493	189961687	189961996	189962154			16;8;17	0;0;2	12;15;19	5;1;3	0.000664952	0.0251459
37/31°C	IR	Zm00001d004510	2	-	115888995	115890597	115888995	115889028	115890488	115890597			18;13;9	2;0;0	17;25;27	4;9;7	0.00065643	0.0251459
37/31°C	IR	Zm00001d048524	9	+	157775802	157776660	157775802	157776220	157776562	157776660			69;87;87	20;20;31	64;43;69	43;30;52	0.000670995	0.0251459
37/31°C	IR	Zm00001d050437	4	-	88051322	88058111	88051322	88051596	88051977	88058111			22;7;11	0;0;0	7;7;12	0;9;4	0.000683009	0.0252878
37/31°C	IR	Zm00001d035500	6	+	29602331	29603916	29602331	29602615	29603222	29603916			25;17;24	0;0;0	10;6;19	0;4;6	0.000733551	0.0268357
37/31°C	IR	Zm00001d038769	6	-	164167536	164168597	164167536	164167925	164168445	164168597			11;11;24	14;11;32	43;24;47	8;13;14	0.000756522	0.0273505
37/31°C	IR	Zm00001d047592	9	-	136548779	136549603	136548779	136549241	136549531	136549603			17;21;15	16;12;13	31;33;41	7;8;9	0.000788769	0.0273939
37/31°C	IR	Zm00001d019194	7	+	21093393	21093712	21093393	21093483	21093626	21093712			63;58;66	0;10;5	31;31;25	9;8;16	0.000774454	0.0273939
37/31°C	IR	Zm00001d004790	2	+	139456218	139457312	139456218	139456340	139456418	139457312			4;8;5	95;83;78	10;20;25	56;46;69	0.000783118	0.0273939
37/31°C	IR	Zm00001d017112	5	-	185774356	185776401	185774356	185774458	185775125	185776401			0;2;4	5;3;3	9;5;10	2;1;2	0.00079338	0.0273939
37/31°C	IR	Zm00001d046210	9	+	72063739	72063968	72063739	72063798	72063892	72063968			2;5;6	16;14;23	6;10;11	7;2;7	0.000820316	0.0280092	Zm00001d046210	12.326	4.85	-1.42376	1.75119e-38	1.89712e-39
37/31°C	IR	Zm00001d002462	2	+	13309826	13310379	13309826	13309917	13310172	13310379			8;11;13	0;0;0	8;6;13	0;4;8	0.000889156	0.0300261
37/31°C	IR	Zm00001d003941	2	-	70601309	70601920	70601309	70601499	70601782	70601920			14;16;18	51;44;41	49;43;47	45;48;47	0.000944532	0.0315494
37/31°C	IR	Zm00001d010606	8	+	121737256	121738045	121737256	121737367	121737514	121738045			45;35;41	1;3;1	22;14;27	3;7;7	0.000967069	0.0319549
37/31°C	IR	Zm00001d005497	2	-	175974459	175975032	175974459	175974714	175974793	175975032			15;14;14	1;1;1	13;13;15	5;4;7	0.000985556	0.0322193
37/31°C	IR	Zm00001d000199	B73V4_ctg178	+	310070	312208	310070	310166	312101	312208			77;85;58	1;0;0	73;65;64	3;1;4	0.0010126	0.0327548
37/31°C	IR	Zm00001d024713	10	-	84567105	84567395	84567105	84567178	84567284	84567395			13;11;16	1;0;0	11;11;10	2;3;4	0.00108192	0.0342757
37/31°C	IR	Zm00001d025480	10	-	120108611	120109144	120108611	120108696	120109095	120109144			6;3;5	1;1;0	8;9;11	4;5;14	0.00107133	0.0342757
37/31°C	IR	Zm00001d050353	4	+	83027260	83027722	83027260	83027415	83027478	83027722			35;25;26	18;17;12	46;40;50	5;8;10	0.00109691	0.034396
37/31°C	IR	Zm00001d007195	2	-	224446867	224447236	224446867	224447000	224447092	224447236			3;0;1	5;2;7	8;5;6	1;5;3	0.00115103	0.0357284
37/31°C	IR	Zm00001d043110	3	+	189420021	189420646	189420021	189420121	189420555	189420646			69;63;58	94;81;84	110;108;143	74;78;61	0.00124766	0.0383407
37/31°C	IR	Zm00001d000346	B73V4_ctg95	-	28298	28690	28298	28438	28526	28690			11;9;6	1;0;1	7;19;22	6;2;6	0.00127936	0.0389255	Zm00001d000346	4.983	11.93	1.29535	1.48857e-104	6.15397e-106
37/31°C	IR	Zm00001d021821	7	+	163714767	163717764	163714767	163715712	163717398	163717764			45;49;39	11;21;10	75;65;86	9;4;8	0.00141	0.0424797
37/31°C	IR	Zm00001d003495	2	-	46056468	46056861	46056468	46056576	46056719	46056861			1;1;0	10;9;3	6;3;8	14;7;13	0.00145313	0.043354
37/31°C	IR	Zm00001d045179	9	+	15313758	15314276	15313758	15313989	15314088	15314276			7;5;3	0;2;0	7;14;13	7;3;5	0.00149088	0.0436332
37/31°C	IR	Zm00001d053197	4	+	219371972	219372855	219371972	219372240	219372786	219372855			15;7;12	1;0;1	24;20;24	4;6;2	0.00148758	0.0436332
37/31°C	IR	Zm00001d043473	3	+	201242584	201243011	201242584	201242652	201242910	201243011			6;2;4	2;4;2	0;0;0	1;1;4	0.00151822	0.0440141
Comparision	DAS Type	Gene ID	Chr	Strand	skipExonStart	skipExonEnd	upstreamExonStart	upstreamExonEnd	downstreamExonStart	downstreamExonEnd			IC_WT_31°C	SC_WT_31°C	IC_WT_37°C	SC_WT_37°C	P-value	FDR	Gene ID	WT_31 FPKM	WT_37 FPKM	log2(37/31)	Qvalue	Pvalue
37/31°C	ES	Zm00001d027756	1	+	12714973	12715107	12712735	12714559	12715294	12716143			623;510;521	19;17;20	443;468;457	156;166;108	0	0
37/31°C	ES	Zm00001d022272	7	+	174090832	174090934	174090650	174090767	174091079	174091154			320;300;317	64;80;76	392;405;566	9;10;6	0	0
37/31°C	ES	BGI_novel_G001488	5	-	6155154	6155603	6154581	6155014	6155680	6155977			1131;1099;1103	24;13;26	723;747;997	83;85;102	0	0
37/31°C	ES	Zm00001d040855	3	+	72171133	72171412	72170102	72170357	72172234	72172321			109;92;91	41;42;43	15;34;20	73;76;82	0	0
37/31°C	ES	Zm00001d040855	3	+	72171133	72171352	72170057	72170357	72172234	72172321			197;180;172	41;42;43	36;61;53	73;76;82	0	0
37/31°C	ES	Zm00001d051139	4	-	145547763	145547810	145546979	145547077	145548038	145548216			62;40;46	130;131;139	24;16;14	420;517;523	0	0	Zm00001d051139	80.71	205.296	1.29916	0	0
37/31°C	ES	Zm00001d021396	7	+	150914789	150914890	150913874	150913933	150915299	150915415			1198;1097;1167	176;131;156	297;320;487	202;258;236	0	0	Zm00001d021396	157.573	73.576	-1.06943	0	0
37/31°C	ES	Zm00001d022272	7	+	174090862	174090934	174090650	174090767	174091079	174091154			763;721;821	64;80;76	979;998;1435	9;10;6	3.94129e-14	3.75605e-11
37/31°C	ES	Zm00001d031216	1	+	182483224	182483307	182482311	182482579	182483643	182483721			10;12;21	2;1;1	0;1;1	2;7;6	3.4206e-13	2.89763e-10
37/31°C	ES	BGI_novel_G002237	7	-	181069744	181069839	181068287	181069480	181070524	181070820			673;579;629	15;6;21	592;614;635	84;71;82	6.67155e-12	5.08639e-09	BGI_novel_G002237	7.436	19.583	1.38472	6.02913e-157	1.66017e-158
37/31°C	ES	Zm00001d046923	9	+	110944785	110944896	110944299	110944676	110944985	110945081			163;165;151	4;12;10	56;86;53	21;27;36	6.5891e-11	4.56684e-08
37/31°C	ES	Zm00001d012806	5	-	383388	383461	383259	383304	387920	388028			3;0;2	76;67;54	18;24;22	46;66;25	3.25631e-10	2.06884e-07
37/31°C	ES	Zm00001d006340	2	+	205017681	205017784	205016557	205016734	205018597	205018990			8;8;9	6;6;13	10;11;8	0;0;1	4.23143e-09	2.48157e-06
37/31°C	ES	Zm00001d003715	2	+	56142617	56142662	56141835	56141958	56143075	56143160			13;10;6	11;6;5	2;5;1	20;43;25	7.07415e-09	3.85238e-06
37/31°C	ES	BGI_novel_G000696	2	-	59580169	59580228	59578404	59578987	59580817	59581028			0;1;0	1;1;3	1;1;4	0;0;0	1.87656e-08	9.53792e-06	BGI_novel_G000696	0.59	1.62	1.4012	0.00011771	7.00645e-05
37/31°C	ES	Zm00001d022243	7	+	173493101	173493206	173492616	173492775	173493338	173493500			18;13;11	65;91;103	78;81;97	128;145;108	2.24405e-08	1.06929e-05
37/31°C	ES	Zm00001d020989	7	+	139605182	139605233	139597461	139597527	139605335	139605416			17;12;17	16;13;7	28;27;38	3;2;0	3.01598e-08	1.35258e-05
37/31°C	ES	Zm00001d020989	7	+	139605176	139605233	139597461	139597527	139605335	139605416			34;19;37	16;13;7	50;71;84	3;2;0	3.78427e-08	1.60285e-05
37/31°C	ES	Zm00001d022272	7	+	174089481	174089535	174089323	174089404	174089634	174089760			78;91;81	39;49;58	128;150;159	17;19;37	5.97003e-08	2.39555e-05
37/31°C	ES	Zm00001d042712	3	+	177904709	177904814	177902939	177903186	177905442	177905605			0;0;0	1;2;3	3;2;5	2;0;0	6.52562e-08	2.48757e-05
37/31°C	ES	Zm00001d003491	2	-	45889001	45889067	45888015	45888117	45889750	45889885			15;4;23	0;0;1	12;9;15	5;7;4	1.65688e-07	6.01528e-05
37/31°C	ES	Zm00001d038881	6	-	166319833	166319904	166319273	166319378	166320285	166320378			0;0;2	13;3;7	5;13;8	5;8;6	2.43752e-07	8.44713e-05
37/31°C	ES	Zm00001d008229	8	-	1984011	1984494	1983293	1983949	1984677	1984854			90;98;88	0;0;2	70;78;47	3;13;12	2.62509e-07	8.70159e-05
37/31°C	ES	Zm00001d016008	5	+	139150007	139150086	139147937	139148038	139150728	139150827			55;50;57	0;2;0	63;103;89	7;19;15	7.54772e-07	0.000239766
37/31°C	ES	BGI_novel_G002431	8	-	135088219	135088402	135087516	135087731	135088676	135088898			8;7;14	0;0;1	8;5;8	2;3;7	1.06498e-06	0.000324776
37/31°C	ES	Zm00001d042066	3	-	149519989	149520103	149519838	149519919	149520164	149520263			10;1;17	0;0;0	36;21;26	4;7;8	1.17627e-06	0.000344919
37/31°C	ES	BGI_novel_G002423	8	-	135088219	135088442	135087516	135087731	135088676	135088875			13;20;16	0;0;1	14;9;8	2;3;7	1.2531e-06	0.000353837	BGI_novel_G002423	0	2.54	8.55031	1.20606e-37	1.33113e-38
37/31°C	ES	Zm00001d028915	1	+	51123925	51124021	51116408	51116462	51126421	51126544			541;440;483	120;95;101	636;778;890	47;64;85	1.67769e-06	0.00045681
37/31°C	ES	Zm00001d013375	5	-	9991903	9992022	9991652	9991792	9992112	9992295			6;11;7	4;2;6	6;9;14	0;1;0	1.78213e-06	0.000468515
37/31°C	ES	Zm00001d029515	1	+	74095743	74095874	74095433	74095623	74097203	74097526			11;16;12	33;42;18	58;66;48	32;41;33	1.91841e-06	0.000487531
37/31°C	ES	Zm00001d027788	1	+	13482280	13482393	13481434	13481515	13482845	13483051			54;44;46	5;9;5	25;33;41	22;23;20	2.76841e-06	0.000659575
37/31°C	ES	BGI_novel_G001099	3	-	159757809	159757884	159757297	159757390	159758864	159759112			3;1;4	3;3;5	4;2;3	1;0;0	2.69875e-06	0.000659575
37/31°C	ES	BGI_novel_G000241	1	-	197641639	197641734	197638680	197638801	197642157	197642786			1;0;0	1;3;2	6;14;9	1;2;10	3.50918e-06	0.000810726
37/31°C	ES	BGI_novel_G001071	3	-	159757809	159757895	159757297	159757390	159758864	159758997			3;6;3	3;3;5	2;8;7	1;0;0	4.79336e-06	0.00104413
37/31°C	ES	Zm00001d021135	7	-	143620369	143620432	143617827	143618539	143621393	143621434			24;26;31	11;12;14	4;4;10	0;0;1	4.7263e-06	0.00104413	Zm00001d021135	43.226	8.756	-2.2891	0	0
37/31°C	ES	Zm00001d047065	9	-	117087889	117088100	117087739	117087790	117088876	117089112			75;59;51	1;0;0	71;67;115	4;7;14	7.76139e-06	0.00155718
37/31°C	ES	Zm00001d009411	8	+	63369984	63370269	63368584	63369623	63370388	63370762			15;18;13	0;0;1	16;12;17	1;7;5	7.55743e-06	0.00155718
37/31°C	ES	Zm00001d030666	1	+	152037703	152037784	152037248	152037309	152037913	152038039			22;20;14	1;0;0	15;22;51	3;8;8	7.41871e-06	0.00155718
37/31°C	ES	Zm00001d030666	1	+	152037694	152037784	152037248	152037309	152037913	152038039			22;20;15	1;0;0	16;23;54	3;8;8	8.94149e-06	0.00174795
37/31°C	ES	BGI_novel_G002759	B73V4_ctg142	-	564285	576915	563570	564211	577966	578112			1844;1728;1509	3;0;0	472;401;475	8;5;1	9.31634e-06	0.00177569	BGI_novel_G002759	0.343	0.05	-2.8174	1.38951e-42	1.38265e-43
37/31°C	ES	Zm00001d030666	1	+	152037696	152037784	152037033	152037309	152037913	152038039			22;20;15	1;0;0	16;22;54	3;8;8	9.64602e-06	0.00179369
37/31°C	ES	Zm00001d016892	5	-	179470072	179470168	179469839	179469908	179478359	179478527			6;4;1	47;45;47	17;11;23	27;31;43	1.13687e-05	0.00201569
37/31°C	ES	BGI_novel_G002760	B73V4_ctg142	-	564285	575887	563570	564211	577966	578112			1695;1583;1414	3;0;0	435;378;456	8;5;1	1.11428e-05	0.00201569	BGI_novel_G002760	0.16	0	-7.99814	6.68572e-28	9.64368e-29
37/31°C	ES	Zm00001d016286	5	-	155681702	155681843	155680486	155681232	155682778	155682927			14;11;10	2;2;2	6;3;8	5;18;9	1.28032e-05	0.00221845
37/31°C	ES	BGI_novel_G002433	8	-	135088219	135088450	135087516	135087731	135088676	135088913			18;26;29	0;0;1	18;17;14	2;3;7	1.46416e-05	0.00242668
37/31°C	ES	BGI_novel_G002761	B73V4_ctg142	-	564285	574705	563570	564211	577966	578112			1488;1369;1221	3;0;0	407;352;413	8;5;1	1.43642e-05	0.00242668	BGI_novel_G002761	0.37	0.053	-2.88347	6.435e-44	6.29158e-45
37/31°C	ES	Zm00001d041801	3	+	138808618	138808666	138808311	138808364	138809141	138809205			15;2;0	3;6;3	14;6;15	0;0;0	1.67221e-05	0.00271254
37/31°C	ES	Zm00001d007434	2	-	231630014	231630105	231629739	231629861	231634494	231635601			2;0;2	8;9;5	9;7;9	0;6;3	1.76119e-05	0.00279735
37/31°C	ES	Zm00001d043733	3	+	208652765	208652858	208652583	208652683	208652941	208653055			3;3;1	0;1;0	5;7;4	4;4;1	2.82701e-05	0.0043986
37/31°C	ES	Zm00001d047065	9	-	117087880	117088100	117087739	117087790	117088876	117089003			80;56;56	1;0;0	82;84;126	4;7;14	3.72266e-05	0.00567631
37/31°C	ES	Zm00001d016193	5	-	149830607	149830682	149828122	149828252	149830914	149831063			6;6;3	5;5;1	8;11;6	0;1;1	3.90823e-05	0.00584242
37/31°C	ES	Zm00001d009394	8	+	62169975	62170003	62168817	62168945	62170375	62170490			0;0;0	12;5;9	2;12;5	15;16;8	4.68186e-05	0.00686433
37/31°C	ES	Zm00001d029342	1	+	66639126	66639213	66637772	66637835	66639313	66639436			5;4;5	13;20;16	10;17;30	12;5;7	5.94197e-05	0.00854747
37/31°C	ES	Zm00001d026248	10	-	141807308	141807421	141806094	141806884	141808402	141808579			51;57;49	1;26;18	3;49;4	26;21;48	6.44925e-05	0.00910538
37/31°C	ES	Zm00001d036227	6	-	77983091	77983141	77982879	77982985	77983602	77984020			14;11;19	0;0;3	34;36;27	9;16;14	6.82017e-05	0.009454
37/31°C	ES	BGI_novel_G002049	7	-	32889590	32889690	32887931	32888391	32889952	32890185			9;6;4	0;1;0	8;7;6	2;5;2	7.02725e-05	0.0095671
37/31°C	ES	Zm00001d030366	1	-	126642794	126642831	126642670	126642704	126659591	126659680			19;40;25	2;1;1	29;26;28	10;9;8	7.77421e-05	0.0103984
37/31°C	ES	Zm00001d013573	5	-	14539059	14540340	14538475	14538513	14540603	14540676			320;291;288	3;0;4	327;374;402	12;13;18	8.21694e-05	0.010801
37/31°C	ES	Zm00001d003512	2	-	46297202	46297291	46296789	46296882	46297408	46297463			577;474;493	82;61;69	511;530;686	23;23;35	9.11473e-05	0.0117781
37/31°C	ES	Zm00001d039192	6	+	172237785	172238471	172237435	172237679	172239872	172240000			48;58;69	0;2;2	42;56;25	8;5;7	9.68467e-05	0.0120596
37/31°C	ES	Zm00001d039192	6	+	172237762	172238471	172237459	172237679	172239872	172240000			46;52;65	0;2;2	36;52;28	8;5;7	9.96534e-05	0.0120596
37/31°C	ES	Zm00001d016165	5	+	148105744	148105906	148104374	148104463	148105929	148106092			20;20;36	0;2;1	12;18;20	5;4;6	9.57248e-05	0.0120596
37/31°C	ES	Zm00001d011713	8	-	159545725	159545893	159528559	159528727	159550034	159550202			3;12;12	4;1;6	3;20;19	1;0;0	9.90335e-05	0.0120596
37/31°C	ES	Zm00001d039192	6	+	172237809	172238471	172237435	172237679	172239872	172240000			41;48;60	0;2;2	33;49;22	8;5;7	0.000102898	0.0122578
37/31°C	ES	Zm00001d005395	2	+	172247031	172247108	172246593	172246962	172247229	172247337			13;3;10	32;38;43	20;24;29	12;32;31	0.000118128	0.0138555
37/31°C	ES	Zm00001d047065	9	-	117087883	117088100	117087739	117087790	117088876	117089117			81;72;67	1;0;0	78;105;144	4;7;14	0.000125543	0.0145021
37/31°C	ES	Zm00001d002441	2	-	12746147	12746317	12745497	12745843	12746396	12748927			5;4;1	0;0;0	0;0;1	1;1;0	0.000131191	0.0147088
37/31°C	ES	Zm00001d046112	9	+	63974011	63974056	63973674	63973861	63974340	63974417			234;225;225	57;44;64	332;414;588	164;246;244	0.000129309	0.0147088	Zm00001d046112	67.99	142.953	1.06827	1.21216e-304	1.71919e-306
37/31°C	ES	Zm00001d024034	10	+	38708765	38708832	38701231	38701289	38719910	38719966			5;16;13	1;0;0	12;29;19	3;5;6	0.000173764	0.0191996
37/31°C	ES	Zm00001d048235	9	-	152954096	152954360	152953953	152954022	152954456	152954694			10;9;4	21;5;15	26;14;22	8;3;7	0.000181203	0.0197356
37/31°C	ES	Zm00001d047607	9	+	136961203	136961503	136961069	136961132	136963554	136963719			6;9;14	1;1;0	5;16;8	4;8;1	0.000233063	0.0249651
37/31°C	ES	Zm00001d038720	6	-	163337618	163337684	163337418	163337499	163337833	163337971			10;6;10	10;15;5	60;52;66	4;16;12	0.000235767	0.0249651
37/31°C	ES	Zm00001d011233	8	+	144112513	144112617	144111074	144111113	144113549	144113636			48;61;67	2;3;3	27;41;70	13;7;15	0.000251217	0.0262367
37/31°C	ES	Zm00001d047181	9	+	121094918	121094992	121094123	121094213	121095310	121095398			43;19;30	3;5;1	26;22;28	9;16;15	0.000272533	0.0280782
37/31°C	ES	Zm00001d021073	7	-	142162418	142162787	142162205	142162319	142162925	142163056			25;34;24	0;0;1	103;129;89	9;2;11	0.000283164	0.0287846	Zm00001d021073	6.2	18.963	1.61779	5.02268e-110	1.97794e-111
37/31°C	ES	Zm00001d021073	7	-	142162418	142162815	142162205	142162319	142162925	142163056			23;32;23	0;0;1	99;124;85	9;2;11	0.000286942	0.0287848	Zm00001d021073	6.2	18.963	1.61779	5.02268e-110	1.97794e-111
37/31°C	ES	Zm00001d053168	4	+	217744051	217744134	217743606	217743721	217744964	217745037			0;8;1	3;6;5	9;5;12	3;1;1	0.000292969	0.0290078
37/31°C	ES	Zm00001d012213	8	-	170160767	170161156	170153932	170154019	170161730	170161806			8;16;8	10;15;17	1;3;3	25;34;37	0.000317634	0.0310466
37/31°C	ES	BGI_novel_G002119	7	-	116860343	116865719	116859575	116859721	116866770	116870379			256;227;234	0;0;0	130;115;166	2;5;1	0.000347588	0.0335444	BGI_novel_G002119	1.88	0.506	-1.91018	1.66536e-91	7.97791e-93
37/31°C	ES	Zm00001d053559	4	-	234087469	234087533	234086230	234086293	234087681	234087789			2;0;0	38;22;33	12;4;16	42;44;45	0.000403012	0.038407
37/31°C	ES	Zm00001d006602	2	-	211856374	211856545	211856044	211856103	211856773	211856986			18;14;23	59;71;69	37;38;48	48;55;53	0.000424684	0.0399727
37/31°C	ES	Zm00001d019599	7	+	45890460	45890604	45890147	45890375	45892308	45892452			6;4;5	0;2;0	1;9;0	6;0;3	0.000449709	0.0418119
37/31°C	ES	BGI_novel_G000339	1	-	275490904	275491229	275485177	275485436	275496288	275496479			29;22;26	0;0;0	35;28;51	4;3;5	0.000471216	0.0432838
37/31°C	ES	Zm00001d052198	4	+	183154439	183154779	183153864	183153935	183158216	183158408			30;19;14	20;23;17	34;31;36	11;6;0	0.000498918	0.0447935
37/31°C	ES	Zm00001d034040	1	+	282019821	282019867	282019655	282019730	282020346	282020590			45;44;58	10;12;17	14;29;25	17;18;23	0.000499403	0.0447935
37/31°C	ES	BGI_novel_G000912	2	-	240978469	240978753	240978198	240978330	240978868	240979025			4;17;24	0;1;0	9;26;37	4;5;2	0.00051384	0.0450289
37/31°C	ES	Zm00001d044330	3	+	225348116	225348200	225347808	225347893	225348286	225348616			22;18;22	5;8;1	6;19;13	0;0;1	0.000510965	0.0450289
37/31°C	ES	BGI_novel_G002050	7	-	32889590	32889827	32888134	32888391	32889952	32890200			21;8;10	0;1;0	14;10;16	2;5;2	0.000528524	0.0453946
37/31°C	ES	Zm00001d052735	4	+	199341017	199341127	199340850	199340934	199341418	199341656			156;108;173	0;7;4	140;212;225	16;19;31	0.000532736	0.0453946
37/31°C	ES	Zm00001d010974	8	-	135532101	135532156	135531615	135531643	135532243	135533441			15;17;18	94;62;92	2;6;0	81;82;126	0.000535875	0.0453946
37/31°C	ES	Zm00001d026543	10	+	147951617	147951678	147949709	147949791	147952181	147952959			56;59;43	5;11;10	30;34;40	19;19;18	0.000554804	0.0464816	Zm00001d026543	66.54	24.976	-1.44251	3.85831e-139	1.2196e-140
37/31°C	ES	Zm00001d032127	1	+	213896836	213896890	213896307	213896347	213897518	213897629			104;143;106	340;291;334	81;99;70	425;586;581	0.000572706	0.0474599

## Sheet: Table S5
Table S5 Differential alternative splicing events and the corresponding gene expression changes in W22 in response to increased MDTs (27 DAG)
Sheet 27 DAG 33-31°C: Identified differeially alternative spliced events at 20 DAG MDTs 33/31°C
Comparision	DAS Type	Gene ID	Chr	Strand	longExonStart	longExonEnd	shortExonStart	shortExonEnd	flankingExonStart	flankingExonEnd			IC_WT_31°C	SC_WT_31°C	IC_WT_33°C	SC_WT_33°C	P-value	FDR	Gene ID	WT_31 FPKM	WT_33 FPKM	log2(33/31)	Qvalue	Pvalue
33/31°C	A3SS	Zm00001d029114	1	+	58379150	58380631	58380256	58380631	58331455	58331546			54;52;60	0;0;0	68;60;72	6;5;21	2.22045e-16	1.07492e-12
33/31°C	A3SS	Zm00001d005151	2	+	161366861	161367938	161367821	161367938	161366487	161366607			43;34;14	0;0;0	62;57;64	6;7;6	3.5979e-12	8.70872e-09	Zm00001d005151	6.696	13.7	1.17303	1.38084e-51	2.80661e-52
33/31°C	A3SS	Zm00001d036652	6	-	96449169	96449308	96449169	96449304	96449410	96449683			1;0;2	4;5;11	2;2;5	0;0;1	2.98268e-10	4.81304e-07
33/31°C	A3SS	Zm00001d023337	10	+	3657070	3657201	3657109	3657201	3656986	3657042			0;0;0	4;3;1	6;7;5	6;5;6	9.53499e-10	1.15397e-06
33/31°C	A3SS	Zm00001d036652	6	-	96449169	96449304	96449169	96449297	96449410	96449683			4;5;11	14;14;12	0;0;1	5;18;17	1.03997e-06	0.00100689
33/31°C	A3SS	Zm00001d029920	1	-	94348281	94348609	94348281	94348543	94349350	94349655			3;3;4	2;1;0	2;0;1	5;7;6	8.81052e-06	0.00622219
33/31°C	A3SS	Zm00001d005917	2	+	192689861	192690295	192689885	192690295	192689312	192689774			0;1;0	10;5;2	10;2;5	6;7;9	8.99717e-06	0.00622219
33/31°C	A3SS	Zm00001d053301	4	-	225028687	225028761	225028687	225028757	225028866	225028976			12;15;22	1;8;12	17;14;14	0;1;0	1.22715e-05	0.0066007
33/31°C	A3SS	Zm00001d019670	7	-	49540482	49540636	49540482	49540633	49540893	49540956			2;3;2	0;0;1	1;0;1	3;1;1	1.18515e-05	0.0066007
33/31°C	A3SS	Zm00001d011168	8	+	141592663	141594386	141594294	141594386	141592489	141592549			312;332;345	3;2;0	179;190;240	10;10;5	1.98481e-05	0.00960847
33/31°C	A3SS	Zm00001d032978	1	+	245441380	245441484	245441385	245441484	245441214	245441273			2;1;1	15;10;10	9;6;10	8;10;5	2.84923e-05	0.0125392
33/31°C	A3SS	Zm00001d041375	3	-	114712825	114713977	114712825	114713287	114714914	114715021			17;7;6	0;0;1	8;6;8	1;2;3	3.11389e-05	0.0125619
33/31°C	A3SS	Zm00001d042128	3	-	152236113	152236348	152236113	152236308	152236816	152236890			3;5;6	0;1;0	21;11;14	9;6;5	3.65152e-05	0.0135977	Zm00001d042128	1.716	3.56	1.25512	1.22099e-21	5.63502e-22
33/31°C	A3SS	Zm00001d027957	1	-	18281447	18281605	18281447	18281599	18281715	18281757			1;2;1	11;100;5	48;8;18	186;13;90	5.31204e-05	0.0174582
33/31°C	A3SS	Zm00001d033371	1	-	260869036	260869157	260869036	260869097	260870431	260870567			143;115;172	24;14;39	190;228;227	7;9;11	5.40948e-05	0.0174582
33/31°C	A3SS	Zm00001d024348	10	+	65984827	65985115	65984992	65985115	65984320	65984401			6;3;8	2;0;0	2;2;4	1;3;4	8.34272e-05	0.0252419
33/31°C	A3SS	Zm00001d040864	3	-	73279434	73279621	73279434	73279484	73279695	73279852			5;8;4	0;1;0	8;9;9	2;5;2	9.35605e-05	0.0266427
33/31°C	A3SS	Zm00001d011823	8	-	162144034	162144271	162144034	162144258	162144401	162144613			3;5;4	1;3;5	1;5;3	0;0;1	0.000102243	0.0274976
33/31°C	A3SS	Zm00001d025665	10	-	125374585	125375140	125374585	125374800	125376608	125376702			107;122;133	25;12;25	227;181;179	85;116;90	0.000119905	0.0305506	Zm00001d025665	13.04	38.366	1.44974	5.01277e-270	2.14024e-271
33/31°C	A3SS	Zm00001d000041	B73V4_ctg182	+	665925	665997	665958	665997	665777	665843			4;2;1	2;0;0	2;5;4	2;13;9	0.000134308	0.0305819	Zm00001d000041	1.736	4.443	1.32802	1.28269e-17	6.97983e-18
33/31°C	A3SS	Zm00001d024825	10	-	89735069	89737285	89735069	89737187	89737966	89738401			2;1;0	1;2;1	1;3;4	0;0;2	0.000136581	0.0305819	Zm00001d024825	0.55	1.403	1.26536	1.46973e-11	1.09223e-11
33/31°C	A3SS	Zm00001d016544	5	-	166735292	166735462	166735292	166735364	166735542	166735611			1;1;2	1;0;0	2;3;3	1;1;6	0.00013898	0.0305819
Comparision	DAS Type	Gene ID	Chr	Strand	longExonStart	longExonEnd	shortExonStart	shortExonEnd	flankingExonStart	flankingExonEnd			IC_WT_31°C	SC_WT_31°C	IC_WT_33°C	SC_WT_33°C	P-value	FDR	Gene ID	WT_31 FPKM	WT_33 FPKM	log2(33/31)	Qvalue	Pvalue
33/31°C	A5SS	Zm00001d047847	9	+	143197756	143198116	143197756	143197906	143198238	143198302			760;863;720	344;367;333	769;805;778	1184;1030;1091	0	0
33/31°C	A5SS	Zm00001d047847	9	+	143197756	143198113	143197756	143197906	143198238	143198302			887;991;861	344;367;333	877;901;896	1184;1030;1091	0	0
33/31°C	A5SS	Zm00001d020936	7	+	137153950	137154774	137153950	137154403	137154935	137155084			10;10;4	0;0;0	21;16;16	8;13;11	0	0	Zm00001d020936	5.67	15.1	1.5175	2.28787e-73	3.32683e-74
33/31°C	A5SS	Zm00001d029126	1	-	59133932	59134273	59133974	59134273	59132993	59133827			113;97;123	57;33;17	151;113;116	0;0;0	6.66134e-16	4.75786e-13
33/31°C	A5SS	Zm00001d029126	1	-	59133890	59134273	59133974	59134273	59132993	59133827			290;215;266	57;33;17	387;347;383	0;0;0	3.32512e-13	1.89997e-10
33/31°C	A5SS	Zm00001d005370	2	+	171126368	171126605	171126368	171126551	171127710	171128264			1;1;1	0;0;0	1;0;1	3;3;2	1.00796e-10	4.79956e-08	Zm00001d005370	1.066	1.886	1.01842	7.36739e-05	9.04121e-05
33/31°C	A5SS	Zm00001d007921	2	+	242698469	242698747	242698469	242698679	242698998	242699265			223;214;197	10;14;21	171;191;175	52;66;49	1.65191e-10	6.74217e-08
33/31°C	A5SS	Zm00001d010341	8	-	110488240	110488336	110488272	110488336	110487756	110487821			1;1;1	0;0;0	1;1;0	2;2;4	4.63647e-10	1.6558e-07
33/31°C	A5SS	Zm00001d021993	7	-	167645927	167646518	167646317	167646518	167645554	167645716			7;0;1	12;16;21	1;3;1	0;0;0	2.9421e-09	9.33953e-07
33/31°C	A5SS	Zm00001d031502	1	-	192123969	192124142	192123990	192124142	192122809	192122968			2;2;2	2;7;6	4;5;7	0;0;1	7.12248e-09	2.03489e-06
33/31°C	A5SS	Zm00001d032812	1	-	239022665	239022771	239022669	239022771	239022536	239022586			2;2;3	1;0;1	1;0;0	6;4;4	4.13922e-08	1.07507e-05
33/31°C	A5SS	Zm00001d029316	1	-	65773007	65773165	65773039	65773165	65770979	65772428			1;5;2	0;0;1	3;6;1	6;9;3	2.33035e-06	0.000554818
33/31°C	A5SS	Zm00001d008338	8	+	5750781	5750920	5750781	5750804	5751038	5751159			6;10;9	0;1;0	8;17;16	2;9;7	3.49715e-06	0.000768566
33/31°C	A5SS	Zm00001d020043	7	-	88467780	88468616	88468473	88468616	88467429	88467632			67;42;65	0;0;1	79;101;96	7;7;5	3.88582e-06	0.000792985	Zm00001d020043	5.996	12.926	1.00204	2.07893e-36	5.98498e-37
33/31°C	A5SS	Zm00001d029316	1	-	65773021	65773165	65773039	65773165	65771352	65772428			2;4;2	0;0;1	8;5;4	6;9;3	1.42587e-05	0.00271581
33/31°C	A5SS	Zm00001d025266	10	-	111796248	111796689	111796622	111796689	111795033	111796134			1;9;0	2;1;6	10;3;10	1;0;1	2.0047e-05	0.00357964	Zm00001d025266	0.183	0.91	2.36486	1.09979e-11	8.11273e-12
33/31°C	A5SS	Zm00001d029316	1	-	65772785	65773165	65773039	65773165	65772233	65772428			25;39;43	0;0;1	53;64;52	6;9;3	3.5016e-05	0.00588475
33/31°C	A5SS	Zm00001d008338	8	+	5750781	5750956	5750781	5750804	5751038	5751159			3;2;4	0;1;0	11;11;7	2;9;7	6.7281e-05	0.010679
33/31°C	A5SS	Zm00001d049832	4	+	47005791	47006445	47005791	47005823	47006972	47007325			4;17;10	0;0;1	19;15;23	2;2;4	0.000132962	0.0191859
33/31°C	A5SS	Zm00001d053041	4	+	210319019	210319356	210319019	210319194	210320190	210320224			3;2;0	13;7;6	6;10;12	7;2;6	0.000141024	0.0191859
33/31°C	A5SS	Zm00001d028588	1	-	40101815	40102467	40102416	40102467	40101366	40101588			1;3;5	0;0;1	7;8;3	2;1;5	0.000137212	0.0191859	Zm00001d028588	0.96	3.52	2.08356	9.1636e-20	4.55268e-20
33/31°C	A5SS	Zm00001d043134	3	+	189961493	189961739	189961493	189961687	189961996	189962154			0;0;3	9;10;3	6;3;5	3;1;5	0.000156213	0.0202864
33/31°C	A5SS	Zm00001d007034	2	+	220593013	220593243	220593013	220593088	220593525	220593756			4;5;8	2;2;4	10;13;8	2;0;0	0.000178266	0.0212211
33/31°C	A5SS	Zm00001d042147	3	+	153572626	153574544	153572626	153572731	153574877	153574932			71;69;55	0;0;2	82;74;58	2;5;7	0.000171385	0.0212211
33/31°C	A5SS	Zm00001d049832	4	+	47005791	47006392	47005791	47005823	47006972	47007325			4;17;12	0;0;1	17;21;25	2;2;4	0.000198134	0.0226428
33/31°C	A5SS	Zm00001d053963	4	-	244381703	244381806	244381755	244381806	244379058	244379368			22;10;11	40;39;34	46;40;40	49;34;29	0.000243763	0.0267858
33/31°C	A5SS	Zm00001d004109	2	-	83269429	83269619	83269516	83269619	83269237	83269346			6;7;3	13;10;14	11;13;17	8;4;0	0.000274392	0.0290347
33/31°C	A5SS	Zm00001d039266	3	-	828059	828150	828076	828150	827185	827991			3;3;4	9;3;3	0;0;0	3;3;3	0.000336248	0.0343093
33/31°C	A5SS	Zm00001d040672	3	-	57180442	57182201	57182165	57182201	57179898	57179932			416;406;382	41;31;29	958;944;951	157;159;169	0.000348465	0.0343299	Zm00001d040672	15.883	50.25	1.5091	0	0
Comparision	DAS Type	Gene ID	Chr	Strand	riExonStart	riExonEnd	upstreamExonStart	upstreamExonEnd	downstreamExonStart	downstreamExonEnd			IC_WT_31°C	SC_WT_31°C	IC_WT_33°C	SC_WT_33°C	P-value	FDR	Gene ID	WT_31 FPKM	WT_33 FPKM	log2(33/31)	Qvalue	Pvalue
33/31°C	IR	Zm00001d012979	5	+	2676134	2677267	2676134	2676285	2677038	2677267			173;181;192	40;39;48	54;55;66	69;85;67	0	0
33/31°C	IR	Zm00001d029126	1	-	59132993	59134273	59132993	59133827	59133890	59134273			264;277;248	0;0;0	277;211;227	64;78;103	0	0
33/31°C	IR	Zm00001d041108	3	+	97779115	97779537	97779115	97779238	97779448	97779537			3;2;1	0;0;0	5;2;2	7;2;5	8.88178e-16	9.50351e-13
33/31°C	IR	Zm00001d004782	2	-	138895213	138897693	138895213	138895301	138897569	138897693			281;297;293	9;5;15	113;94;124	42;38;32	2.66454e-14	2.13829e-11
33/31°C	IR	Zm00001d010574	8	+	120714175	120716290	120714175	120714308	120716194	120716290			61;58;76	0;0;0	95;88;95	36;34;3	1.66422e-13	8.67535e-11
33/31°C	IR	Zm00001d027794	1	-	13672743	13673869	13672743	13672948	13673669	13673869			3;4;12	0;0;0	6;19;8	3;9;4	1.89182e-13	8.67535e-11
33/31°C	IR	Zm00001d023530	10	-	8785990	8787509	8785990	8786905	8787146	8787509			2;0;0	3;3;2	43;21;31	2;0;0	1.48326e-13	8.67535e-11	Zm00001d023530	0.636	2.023	2.26536	1.93782e-34	5.86494e-35
33/31°C	IR	Zm00001d023664	10	+	14448640	14450826	14448640	14448986	14450551	14450826			162;151;119	41;40;29	167;152;151	164;194;139	7.66215e-11	3.07444e-08	Zm00001d023664	10.033	38.436	1.5859	1.70571e-140	1.31766e-141
33/31°C	IR	Zm00001d021993	7	-	167645554	167646518	167645554	167645716	167646317	167646518			6;2;1	12;16;21	8;1;1	0;0;0	8.47615e-10	3.02316e-07
33/31°C	IR	Zm00001d050437	4	-	88050316	88051235	88050316	88051057	88051135	88051235			13;9;8	1;0;0	12;3;11	6;3;5	1.02074e-07	3.27657e-05
33/31°C	IR	Zm00001d004782	2	-	138885259	138886239	138885259	138885697	138886146	138886239			58;51;88	31;38;43	45;27;20	70;60;71	1.28937e-07	3.76261e-05
33/31°C	IR	Zm00001d029126	1	-	59132993	59134273	59132993	59133827	59133974	59134273			554;491;514	57;33;17	600;478;507	0;0;0	1.60192e-07	4.28514e-05
33/31°C	IR	Zm00001d032201	1	-	217005127	217006667	217005127	217005800	217006072	217006667			2;2;1	0;0;0	2;4;1	6;1;1	2.53479e-07	6.25898e-05
33/31°C	IR	Zm00001d053628	4	-	237227275	237228213	237227275	237227502	237227721	237228213			4;4;4	0;0;0	8;0;0	1;3;3	4.34715e-07	9.96738e-05
33/31°C	IR	Zm00001d053572	4	+	234903701	234904018	234903701	234903890	234903977	234904018			1;1;0	7;4;2	2;3;2	1;0;1	1.42684e-06	0.000305343
33/31°C	IR	Zm00001d017771	5	-	206343252	206344046	206343252	206343413	206343883	206344046			8;8;8	0;0;0	14;23;23	4;4;3	1.6222e-06	0.000325454	Zm00001d017771	3.663	9.126	1.22988	2.93126e-18	1.55205e-18
33/31°C	IR	Zm00001d016915	5	+	179755356	179757101	179755356	179756324	179756885	179757101			81;92;67	60;88;83	168;159;143	61;65;50	4.78512e-06	0.000903544
33/31°C	IR	Zm00001d035500	6	+	29602331	29603916	29602331	29602615	29603222	29603916			25;30;19	0;1;2	10;16;11	3;8;7	5.36818e-06	0.000957326
33/31°C	IR	Zm00001d048026	9	+	148347262	148347859	148347262	148347307	148347543	148347859			7;7;3	0;0;1	6;5;9	5;2;6	7.36377e-06	0.00118188
33/31°C	IR	Zm00001d014055	5	+	30845424	30848338	30845424	30846473	30848118	30848338			102;130;122	158;131;116	263;243;223	91;92;96	7.28376e-06	0.00118188
33/31°C	IR	Zm00001d013823	5	-	21442504	21443488	21442504	21442597	21443416	21443488			36;27;34	0;0;1	28;28;36	4;4;2	8.68784e-06	0.001328
33/31°C	IR	Zm00001d025449	10	-	118893409	118894106	118893409	118893469	118894030	118894106			72;84;65	40;35;29	74;27;36	57;64;86	1.21392e-05	0.00177122
33/31°C	IR	Zm00001d052364	4	+	188300954	188301504	188300954	188301095	188301375	188301504			2;3;4	3;4;6	23;7;9	3;1;1	1.60852e-05	0.00224493
33/31°C	IR	Zm00001d039226	6	-	173879500	173881185	173879500	173880142	173881065	173881185			16;15;11	0;1;0	18;23;17	2;5;1	1.93433e-05	0.00258717	Zm00001d039226	1.323	2.883	1.18616	1.30885e-09	1.0972e-09
33/31°C	IR	Zm00001d016777	5	+	175608783	175609620	175608783	175609407	175609489	175609620			7;2;1	1;0;0	6;6;12	5;4;2	2.41026e-05	0.00309478
33/31°C	IR	Zm00001d040864	3	-	73279434	73279852	73279434	73279484	73279695	73279852			2;1;3	0;1;0	3;2;4	2;5;2	9.37578e-05	0.0115755
33/31°C	IR	Zm00001d040534	3	-	48541178	48542706	48541178	48541513	48542630	48542706			144;148;131	3;6;1	132;125;142	9;17;21	0.000103325	0.0122842
33/31°C	IR	Zm00001d025665	10	-	125374585	125376702	125374585	125375140	125376608	125376702			207;263;242	20;32;38	642;603;590	30;36;26	0.000112893	0.0129424	Zm00001d025665	13.04	38.366	1.44974	5.01277e-270	2.14024e-271
33/31°C	IR	Zm00001d043075	3	+	188443056	188444214	188443056	188443191	188443863	188444214			84;102;72	71;81;55	31;31;35	64;95;83	0.000124468	0.0137774
33/31°C	IR	Zm00001d013136	5	-	5330430	5331403	5330430	5330610	5331257	5331403			7;2;1	1;0;0	5;4;13	5;1;1	0.000150808	0.015616
33/31°C	IR	Zm00001d041801	3	+	138808311	138809205	138808311	138808364	138809141	138809205			38;54;50	0;1;2	56;47;45	4;10;6	0.000148616	0.015616
33/31°C	IR	Zm00001d011168	8	+	141592663	141594386	141592663	141592737	141594265	141594386			289;300;324	33;35;25	146;167;193	38;47;40	0.000172131	0.0172669
33/31°C	IR	Zm00001d005795	2	-	188913845	188919413	188913845	188913924	188919126	188919413			245;318;305	27;25;0	379;459;363	0;0;0	0.00021165	0.0194113
33/31°C	IR	Zm00001d042136	3	+	153034399	153035272	153034399	153034418	153035068	153035272			6;5;2	0;0;1	6;17;20	6;6;2	0.000204101	0.0194113
33/31°C	IR	Zm00001d007227	2	-	225209124	225209691	225209124	225209200	225209536	225209691			33;42;32	0;0;0	15;16;23	0;14;15	0.000210538	0.0194113	Zm00001d007227	0.853	2.91	1.53122	9.07722e-07	9.32716e-07
33/31°C	IR	Zm00001d018217	5	-	216746610	216747166	216746610	216746722	216747092	216747166			26;53;40	21;26;15	4;9;8	15;14;16	0.000221238	0.0197271
33/31°C	IR	Zm00001d017178	5	-	188139596	188140847	188139596	188140472	188140774	188140847			667;643;702	128;107;90	472;479;456	36;31;37	0.000263122	0.0228276
33/31°C	IR	Zm00001d010172	8	-	102870632	102870866	102870632	102870699	102870804	102870866			201;249;198	146;157;149	224;236;262	90;89;84	0.000271935	0.0229714
33/31°C	IR	Zm00001d016122	5	-	145594407	145595292	145594407	145594912	145595133	145595292			9;9;7	0;2;1	18;16;16	19;7;18	0.000348711	0.0287016	Zm00001d016122	1.276	3.513	1.42522	3.69661e-45	8.68236e-46
33/31°C	IR	Zm00001d029114	1	+	58378477	58380631	58378477	58379266	58380256	58380631			54;52;60	0;2;1	68;60;72	6;14;3	0.000492503	0.0376413
33/31°C	IR	Zm00001d023327	10	-	3460776	3462675	3460776	3461391	3462123	3462675			9;9;5	0;0;0	16;8;11	3;0;13	0.000482145	0.0376413
33/31°C	IR	Zm00001d052093	4	+	179377370	179377738	179377370	179377467	179377667	179377738			368;398;431	439;446;405	790;807;727	489;483;461	0.000483127	0.0376413
33/31°C	IR	Zm00001d041282	3	-	110283628	110292126	110283628	110291640	110291974	110292126			27;29;17	11;12;6	73;66;67	90;71;96	0.000512112	0.0382298	Zm00001d041282	0.37	1.63	2.11953	2.22587e-71	3.33149e-72
33/31°C	IR	Zm00001d043091	3	-	188993567	188994273	188993567	188993726	188993803	188994273			7;4;4	1;1;0	2;2;3	1;3;2	0.000531397	0.0387678
33/31°C	IR	Zm00001d035316	6	+	20921878	20922605	20921878	20921988	20922465	20922605			12;22;9	18;17;7	30;38;51	6;14;12	0.000569694	0.0401154
33/31°C	IR	Zm00001d023339	10	+	3668309	3668541	3668309	3668365	3668434	3668541			2;2;6	12;18;22	15;13;5	5;6;11	0.000574863	0.0401154
33/31°C	IR	Zm00001d050437	4	-	88051322	88058111	88051322	88051596	88051977	88058111			11;5;5	1;0;1	6;6;11	5;3;2	0.000635751	0.0416482
33/31°C	IR	Zm00001d010684	8	+	124301744	124301956	124301744	124301809	124301897	124301956			0;1;6	2;9;2	2;2;2	1;0;1	0.000623559	0.0416482
33/31°C	IR	Zm00001d017178	5	-	188140358	188140847	188140358	188140463	188140774	188140847			688;657;724	188;177;201	481;484;459	65;67;79	0.000621083	0.0416482
33/31°C	IR	Zm00001d002164	2	+	7003794	7004978	7003794	7003877	7004850	7004978			71;60;79	0;1;0	125;94;109	3;5;4	0.000698463	0.0448413
33/31°C	IR	Zm00001d007369	2	-	229911524	229911950	229911524	229911766	229911898	229911950			13;25;18	0;1;0	30;14;25	5;2;4	0.000762835	0.0462901
33/31°C	IR	Zm00001d002511	2	+	14415996	14418068	14415996	14417519	14417723	14418068			14;6;1	2;0;0	9;12;6	5;2;3	0.000778712	0.0462901
33/31°C	IR	Zm00001d040672	3	-	57179898	57182201	57179898	57179932	57182165	57182201			569;577;517	41;31;29	1414;1309;1368	157;159;169	0.000772717	0.0462901	Zm00001d040672	15.883	50.25	1.5091	0	0
33/31°C	IR	Zm00001d021247	7	-	146813259	146822343	146813259	146813983	146815138	146822343			116;95;86	43;36;37	165;153;146	22;13;30	0.000765308	0.0462901
Comparision	DAS Type	Gene ID	Chr	Strand	skipExonStart	skipExonEnd	upstreamExonStart	upstreamExonEnd	downstreamExonStart	downstreamExonEnd			IC_WT_31°C	SC_WT_31°C	IC_WT_33°C	SC_WT_33°C	P-value	FDR	Gene ID	WT_31 FPKM	WT_33 FPKM	log2(33/31)	Qvalue	Pvalue
33/31°C	ES	Zm00001d027756	1	+	12714973	12715107	12712735	12714559	12715294	12716143			792;729;713	90;82;83	353;371;343	162;132;170	0	0
33/31°C	ES	Zm00001d021993	7	-	167645927	167646085	167645554	167645716	167646317	167646518			1;0;0	12;16;21	3;2;1	0;0;0	1.1352e-12	6.45136e-09
33/31°C	ES	Zm00001d053743	4	+	240295127	240295200	240294943	240295044	240295797	240295869			57;48;56	1;4;0	41;38;32	17;13;14	9.73774e-10	3.6893e-06
33/31°C	ES	Zm00001d011158	8	+	141171436	141171850	141169633	141169882	141172378	141172735			33;31;35	0;0;0	47;43;44	8;6;5	1.54087e-09	4.37837e-06
33/31°C	ES	Zm00001d014739	5	+	61135227	61135294	61134337	61134768	61136235	61136371			0;0;0	5;4;4	2;15;22	0;13;7	1.31333e-08	2.98547e-05
33/31°C	ES	Zm00001d015406	5	+	88486491	88486540	88485470	88485570	88490120	88490208			105;90;92	1;2;0	169;210;192	35;17;34	3.67073e-08	6.95358e-05	Zm00001d015406	19.666	53.923	1.41579	4.01958e-205	2.20326e-206
33/31°C	ES	Zm00001d005151	2	+	161366861	161366984	161366487	161366607	161367821	161367938			14;7;10	0;0;0	18;19;35	6;7;6	4.76861e-08	7.74286e-05	Zm00001d005151	6.696	13.7	1.17303	1.38084e-51	2.80661e-52
33/31°C	ES	Zm00001d005151	2	+	161366691	161366784	161366487	161366607	161367821	161367938			10;11;15	0;0;0	25;14;25	6;7;6	7.70536e-08	0.000109474	Zm00001d005151	6.696	13.7	1.17303	1.38084e-51	2.80661e-52
33/31°C	ES	Zm00001d009324	8	-	55923242	55923371	55918618	55918693	55936224	55936531			1;0;1	1;2;2	6;2;1	0;0;0	1.16634e-07	0.000147296
33/31°C	ES	Zm00001d030806	1	+	160778034	160778090	160776127	160776240	160784716	160784775			11;10;6	0;0;0	16;18;10	4;8;4	6.56723e-07	0.000746432	Zm00001d030806	1.51	3.323	1.10344	2.25493e-05	2.62891e-05
33/31°C	ES	Zm00001d003491	2	-	45889001	45889067	45888015	45888117	45889750	45889885			14;18;16	0;1;1	19;18;14	7;8;9	7.39761e-07	0.000764375
33/31°C	ES	Zm00001d013499	5	+	12907875	12907982	12907574	12907793	12908456	12908548			17;25;12	0;1;0	19;12;27	3;6;8	8.48157e-07	0.000803346
33/31°C	ES	Zm00001d016463	5	+	163222594	163222623	163217635	163217762	163222845	163222971			16;10;12	0;2;0	14;11;10	7;7;9	9.68044e-07	0.000846368
33/31°C	ES	Zm00001d047770	9	+	141375110	141375187	141373593	141373704	141375418	141375485			11;18;22	0;1;0	18;22;19	8;2;12	1.26168e-06	0.00102431
33/31°C	ES	Zm00001d044982	9	+	9209623	9209728	9209401	9209542	9209798	9209849			8;8;16	1;0;0	15;24;10	12;3;9	2.95252e-06	0.0020974	Zm00001d044982	1.01	2.773	1.70772	2.5528e-26	9.91817e-27
33/31°C	ES	Zm00001d029041	1	-	55781018	55781120	55780147	55780549	55781254	55781392			89;83;79	3;5;1	111;102;69	31;13;28	2.78655e-06	0.0020974
33/31°C	ES	Zm00001d021810	7	-	163440401	163440488	163440213	163440332	163440634	163440769			13;16;17	0;0;1	30;16;25	3;4;16	4.75026e-06	0.00317597
33/31°C	ES	Zm00001d029316	1	-	65772785	65772945	65770979	65772428	65773039	65773165			16;5;12	0;0;1	15;22;19	6;9;3	5.86052e-06	0.00370059
33/31°C	ES	Zm00001d027880	1	-	16438987	16439038	16438660	16438754	16439175	16439231			8;9;4	0;0;1	8;7;10	5;5;4	7.39768e-06	0.00442537	Zm00001d027880	1.916	4.89	1.32629	2.25771e-23	9.72708e-24
33/31°C	ES	Zm00001d021810	7	-	163440401	163440501	163440213	163440332	163440634	163440769			14;18;17	0;0;1	32;20;26	3;4;16	9.29092e-06	0.00480003
33/31°C	ES	Zm00001d002534	2	+	14895647	14895714	14895365	14895538	14896271	14896553			31;56;49	4;5;7	42;49;26	17;28;25	8.82255e-06	0.00480003
33/31°C	ES	Zm00001d029041	1	-	55781018	55781096	55780147	55780549	55781254	55781392			147;137;141	3;5;1	190;170;139	31;13;28	9.23717e-06	0.00480003
33/31°C	ES	Zm00001d050112	4	+	66643374	66643470	66643262	66643280	66644092	66644432			35;37;25	1;1;0	23;33;23	6;7;5	1.01818e-05	0.00503159
33/31°C	ES	Zm00001d027880	1	-	16438987	16439035	16438660	16438754	16439175	16439231			8;9;4	0;0;1	9;7;11	5;5;4	1.17476e-05	0.00534094	Zm00001d027880	1.916	4.89	1.32629	2.25771e-23	9.72708e-24
33/31°C	ES	Zm00001d027880	1	-	16438987	16439099	16438660	16438754	16439175	16439231			8;9;4	0;0;1	10;7;13	5;5;4	1.16799e-05	0.00534094	Zm00001d027880	1.916	4.89	1.32629	2.25771e-23	9.72708e-24
33/31°C	ES	Zm00001d009394	8	+	62169975	62170003	62168817	62168945	62170375	62170490			0;2;0	12;16;23	6;15;19	23;46;54	1.43604e-05	0.00627768
33/31°C	ES	Zm00001d027880	1	-	16438987	16439047	16438660	16438754	16439175	16439231			9;10;5	0;0;1	8;11;14	5;5;4	1.61944e-05	0.00681723	Zm00001d027880	1.916	4.89	1.32629	2.25771e-23	9.72708e-24
33/31°C	ES	Zm00001d042598	3	+	173092582	173092675	173092094	173092448	173094060	173094184			0;2;1	29;36;31	9;8;7	19;21;16	1.7896e-05	0.0072645
33/31°C	ES	Zm00001d012974	5	+	2611456	2612650	2611145	2611241	2613577	2613740			22;24;42	9;13;11	91;84;109	9;8;8	2.52412e-05	0.00989283
33/31°C	ES	Zm00001d051463	4	-	159591609	159591709	159591286	159591488	159591833	159592470			36;26;25	2;0;2	17;22;18	6;7;8	2.76628e-05	0.0104805
33/31°C	ES	Zm00001d031059	1	-	175159052	175159139	175158641	175158740	175159235	175159723			76;73;60	3;0;0	70;56;60	9;13;5	3.25306e-05	0.0119272
33/31°C	ES	Zm00001d049363	4	-	27924364	27924467	27924073	27924173	27925390	27925631			12;7;7	3;6;7	10;6;11	0;0;2	3.56049e-05	0.0126464
33/31°C	ES	Zm00001d015446	5	-	90516394	90516562	90516264	90516324	90521511	90521622			80;60;69	0;9;0	51;37;43	10;13;12	3.89686e-05	0.0134217
33/31°C	ES	Zm00001d008398	8	+	7254958	7255104	7254554	7254647	7255330	7255438			1;1;2	0;0;0	0;0;2	4;1;0	9.83306e-05	0.0328714	Zm00001d008398	1.096	2.916	1.43151	1.32333e-08	1.18839e-08
33/31°C	ES	Zm00001d032733	1	-	236527321	236527705	236527033	236527078	236527868	236527915			6;5;6	6;4;1	18;11;22	2;0;1	0.000113288	0.0367893
33/31°C	ES	Zm00001d051125	4	+	144575328	144577389	144574461	144575215	144580808	144580963			12;12;9	1;0;0	27;33;45	6;3;3	0.000122961	0.0377723	Zm00001d051125	0.223	0.6	1.43106	1.17665e-06	1.21841e-06
33/31°C	ES	Zm00001d051463	4	-	159591590	159591709	159591286	159591488	159591833	159592547			54;37;33	2;0;2	38;23;29	6;7;8	0.000120121	0.0377723
33/31°C	ES	Zm00001d042147	3	+	153572804	153574544	153572626	153572731	153574877	153574932			66;70;55	0;0;2	74;69;58	2;5;7	0.000131373	0.0392944
33/31°C	ES	Zm00001d054001	4	+	244893459	244893541	244893187	244893274	244896509	244896578			8;4;4	0;0;1	10;6;8	4;2;3	0.000141466	0.0412282
33/31°C	ES	Zm00001d042147	3	+	153574055	153574544	153572168	153572731	153574877	153574932			13;11;8	0;0;2	12;8;7	2;5;7	0.000158791	0.0451205
33/31°C	ES	Zm00001d029020	1	+	55055488	55055551	55053532	55053603	55055849	55055875			2;1;1	0;0;0	4;0;0	0;2;5	0.000171924	0.0476606
33/31°C	ES	Zm00001d029316	1	-	65772501	65772950	65772233	65772428	65773039	65773165			88;56;86	0;0;1	100;99;100	6;9;3	0.000178089	0.0481942
Sheet 27 DAG 35-31°C: Identified differeially alternative spliced events at 27DAG MDTs 35/31°C
Comparision	DAS Type	Gene ID	Chr	Strand	longExonStart	longExonEnd	shortExonStart	shortExonEnd	flankingExonStart	flankingExonEnd			IC_WT_31°C	SC_WT_31°C	IC_WT_35°C	SC_WT_35°C	P-value	FDR	Gene ID	WT_31 FPKM	WT_35 FPKM	log2(35/31)	Qvalue	Pvalue
35/31°C	A3SS	Zm00001d016777	5	+	175674773	175674971	175674816	175674971	175609775	175611499			10;15;5	0;0;0	12;13;19	26;19;29	3.88578e-15	1.53223e-11
35/31°C	A3SS	Zm00001d005151	2	+	161366861	161367938	161367821	161367938	161366487	161366607			43;34;14	0;0;0	39;35;26	4;7;8	6.43929e-15	1.53223e-11
35/31°C	A3SS	Zm00001d053657	4	-	238266085	238266969	238266085	238266164	238267043	238267203			51;71;74	10;8;12	18;41;23	33;26;36	7.01481e-11	1.11278e-07
35/31°C	A3SS	Zm00001d048515	9	-	157631096	157631165	157631096	157631149	157631280	157631548			461;496;530	173;207;186	558;503;551	57;80;77	2.17002e-10	2.58178e-07
35/31°C	A3SS	Zm00001d003125	2	-	33108120	33108462	33108120	33108457	33108547	33108676			17;23;17	1;1;0	5;17;12	10;7;5	6.20974e-07	0.000492536
35/31°C	A3SS	Zm00001d053595	4	-	235826107	235826215	235826107	235826212	235826345	235826423			335;336;367	36;42;77	328;351;327	132;143;115	6.0291e-07	0.000492536
35/31°C	A3SS	Zm00001d014246	5	+	37917853	37919088	37918894	37919088	37917676	37917779			47;39;40	1;0;0	67;52;48	4;4;6	4.72317e-06	0.00249751
35/31°C	A3SS	Zm00001d045550	9	-	26528815	26528914	26528815	26528903	26528986	26529091			26;34;51	102;95;101	3;6;9	85;74;71	3.69975e-06	0.00249751
35/31°C	A3SS	Zm00001d016873	5	-	178969593	178969797	178969593	178969668	178969882	178969963			1;0;0	12;20;11	15;10;21	38;40;39	4.64037e-06	0.00249751	Zm00001d016873	4.096	10.936	1.7286	4.17048e-286	1.4888e-287
35/31°C	A3SS	Zm00001d048364	9	-	155133422	155134605	155133422	155133491	155137240	155137378			296;279;268	21;21;13	186;212;210	40;37;37	7.10488e-06	0.00338121
35/31°C	A3SS	Zm00001d021247	7	-	146815138	146824204	146815138	146824047	146824759	146824981			52;42;53	15;16;26	79;101;104	10;9;7	8.12904e-06	0.00351692
35/31°C	A3SS	Zm00001d006881	2	+	218474499	218474790	218474502	218474790	218474220	218474418			5;4;1	0;3;2	1;0;0	7;3;2	1.30742e-05	0.005185
35/31°C	A3SS	Zm00001d024058	2	-	16434340	16434433	16434340	16434424	16436095	16436223			6;4;22	0;0;2	3;5;2	6;2;2	2.41834e-05	0.00767257
35/31°C	A3SS	Zm00001d038805	6	-	164805374	164805906	164805374	164805436	164807376	164807492			59;30;50	22;29;25	243;252;263	47;45;40	2.36698e-05	0.00767257	Zm00001d038805	14.083	43.623	1.84426	5.33885e-275	1.98932e-276
35/31°C	A3SS	Zm00001d031570	1	-	194694704	194695565	194694704	194695556	194696200	194696293			2;5;1	0;0;0	5;3;2	2;3;5	2.18879e-05	0.00767257
35/31°C	A3SS	Zm00001d050245	4	+	75828389	75829186	75829131	75829186	75827472	75827622			489;599;487	170;158;172	409;407;368	244;289;230	2.84357e-05	0.00845784
35/31°C	A3SS	Zm00001d008527	8	+	11789104	11789247	11789107	11789247	11788725	11788936			8;10;9	4;5;4	3;14;8	1;0;0	3.32609e-05	0.00895885
35/31°C	A3SS	Zm00001d016331	5	-	157660260	157660604	157660260	157660471	157660698	157660773			21;39;53	6;4;8	25;28;29	0;0;1	3.38851e-05	0.00895885
35/31°C	A3SS	Zm00001d029197	1	+	61899449	61901422	61900238	61901422	61898917	61899238			11;6;10	0;1;0	10;6;4	3;1;1	3.99928e-05	0.0100171
35/31°C	A3SS	Zm00001d013361	5	+	9590557	9590704	9590580	9590704	9590342	9590482			4;10;3	3;5;3	1;5;1	14;21;7	7.95843e-05	0.0187342
35/31°C	A3SS	Zm00001d044195	3	+	221638292	221638391	221638344	221638391	221638001	221638211			11;10;10	23;24;36	14;10;15	5;7;9	8.26682e-05	0.0187342
35/31°C	A3SS	Zm00001d017692	5	+	204445686	204446069	204445753	204446069	204444739	204445268			12;9;15	5;3;6	11;25;31	1;0;2	8.84965e-05	0.0191434
35/31°C	A3SS	Zm00001d021915	7	+	165862923	165863081	165863011	165863081	165862221	165862424			16;20;9	34;24;16	12;14;17	7;2;2	9.91264e-05	0.0205105
35/31°C	A3SS	Zm00001d050936	4	+	132629888	132630133	132629923	132630133	132629656	132629780			14;4;4	14;13;17	21;24;31	6;13;11	0.000147204	0.0280218
35/31°C	A3SS	Zm00001d029920	1	-	94348281	94348609	94348281	94348543	94349350	94349655			3;3;4	2;1;0	0;1;2	1;5;3	0.000147096	0.0280218
35/31°C	A3SS	Zm00001d029488	1	+	72880461	72880549	72880480	72880549	72874111	72874203			1;3;3	19;9;7	9;12;13	8;10;8	0.000153123	0.0280274
35/31°C	A3SS	Zm00001d006567	2	+	211046595	211046882	211046691	211046882	211044386	211044609			22;15;19	8;3;4	17;15;16	0;2;0	0.000179269	0.0300104
35/31°C	A3SS	Zm00001d030340	1	-	123385579	123387136	123385579	123387115	123387766	123388148			0;0;1	23;13;17	5;4;5	15;14;12	0.000182875	0.0300104
35/31°C	A3SS	Zm00001d041375	3	-	114712825	114713977	114712825	114713287	114714914	114715021			17;7;6	0;0;1	11;11;16	1;5;1	0.000182441	0.0300104
35/31°C	A3SS	Zm00001d030532	1	+	142193741	142194187	142193774	142194187	142193265	142193329			3;3;3	3;5;1	6;4;4	0;1;1	0.000194987	0.030102
35/31°C	A3SS	Zm00001d012362	8	+	173027300	173027380	173027303	173027380	173025772	173026203			11;18;9	22;15;13	6;2;3	25;27;25	0.000196084	0.030102
35/31°C	A3SS	Zm00001d027957	1	-	18281447	18281605	18281447	18281599	18281715	18281757			1;2;1	11;100;5	28;30;20	106;204;87	0.000206342	0.0306869
35/31°C	A3SS	Zm00001d027466	1	-	5893762	5894304	5893762	5894292	5894738	5894834			19;19;31	28;32;33	11;10;15	60;61;44	0.000217409	0.0313531
35/31°C	A3SS	Zm00001d007455	2	+	232064968	232065166	232065117	232065166	232064679	232064779			19;26;22	41;30;40	12;5;5	54;39;60	0.000230335	0.0322401
35/31°C	A3SS	Zm00001d051617	4	-	164902239	164902360	164902239	164902349	164902446	164902825			2;0;0	10;9;11	4;10;4	18;14;13	0.00034732	0.0472256
Comparision	DAS Type	Gene ID	Chr	Strand	longExonStart	longExonEnd	shortExonStart	shortExonEnd	flankingExonStart	flankingExonEnd			IC_WT_31°C	SC_WT_31°C	IC_WT_35°C	SC_WT_35°C	P-value	FDR	Gene ID	WT_31 FPKM	WT_35 FPKM	log2(35/31)	Qvalue	Pvalue
35/31°C	A5SS	Zm00001d047847	9	+	143197756	143198113	143197756	143197906	143198238	143198302			887;991;861	344;367;333	809;891;868	2600;2925;2786	0	0	Zm00001d047847	247.546	757.786	1.57683	0	0
35/31°C	A5SS	Zm00001d047847	9	+	143197756	143198116	143197756	143197906	143198238	143198302			760;863;720	344;367;333	734;813;814	2600;2925;2786	0	0	Zm00001d047847	247.546	757.786	1.57683	0	0
35/31°C	A5SS	Zm00001d011719	8	-	159832552	159833084	159832969	159833084	159827164	159827279			3;2;0	5;6;2	7;3;7	0;0;0	0	0
35/31°C	A5SS	Zm00001d020936	7	+	137153950	137154774	137153950	137154403	137154935	137155084			10;10;4	0;0;0	52;56;38	11;6;8	2.22611e-12	1.55772e-09	Zm00001d020936	5.67	25	2.24564	1.61424e-201	7.71446e-203
35/31°C	A5SS	Zm00001d029316	1	-	65772785	65773165	65773039	65773165	65772233	65772428			25;39;43	0;0;1	28;33;30	7;7;12	1.35454e-10	7.58274e-08
35/31°C	A5SS	Zm00001d017829	5	+	207955350	207955766	207955350	207955477	207955861	207956911			49;49;56	6;8;4	31;33;20	21;23;31	3.85757e-09	1.79956e-06
35/31°C	A5SS	Zm00001d037625	6	-	132208665	132209288	132209000	132209288	132208495	132208576			178;186;174	77;81;96	93;118;128	124;151;149	3.16889e-08	1.2671e-05
35/31°C	A5SS	Zm00001d029316	1	-	65773007	65773165	65773039	65773165	65770979	65772428			1;5;2	0;0;1	2;0;3	7;7;12	4.41067e-08	1.54318e-05
35/31°C	A5SS	Zm00001d027230	1	+	48199	49247	48199	49124	49329	49855			99;78;78	22;12;13	30;47;31	23;29;34	8.76188e-08	2.72494e-05
35/31°C	A5SS	Zm00001d043592	3	-	204515035	204515205	204515058	204515205	204514620	204514932			202;183;191	109;124;99	140;145;145	33;18;35	2.65217e-07	7.42341e-05
35/31°C	A5SS	Zm00001d036475	6	+	89539339	89539718	89539339	89539466	89539807	89539976			206;186;149	14;9;9	163;175;176	35;37;38	7.40884e-07	0.000188521
35/31°C	A5SS	Zm00001d029316	1	-	65773021	65773165	65773039	65773165	65771352	65772428			2;4;2	0;0;1	5;1;6	7;7;12	9.58699e-07	0.000223616
35/31°C	A5SS	Zm00001d012897	5	+	1755252	1756219	1755252	1755437	1756345	1756520			39;47;28	0;3;2	13;14;20	11;8;7	1.10036e-06	0.000236915
35/31°C	A5SS	Zm00001d015245	5	+	81065087	81065249	81065087	81065217	81065300	81065397			4;1;7	6;1;5	4;2;9	1;0;0	2.43986e-06	0.000487798
35/31°C	A5SS	Zm00001d004109	2	-	83269429	83269619	83269516	83269619	83269237	83269346			6;7;3	13;10;14	12;12;13	2;5;0	3.87291e-06	0.000722686
35/31°C	A5SS	Zm00001d021653	7	-	159156721	159156947	159156725	159156947	159156487	159156517			8;9;7	3;11;14	8;4;10	0;1;1	4.82908e-06	0.000844788	Zm00001d021653	23.96	10.27	-1.20402	1.75924e-76	1.95353e-77
35/31°C	A5SS	Zm00001d020399	7	-	111339042	111339159	111339063	111339159	111338470	111338666			9;1;7	3;7;5	1;1;9	0;0;0	5.36228e-06	0.000882884
35/31°C	A5SS	Zm00001d041183	3	-	103251793	103251978	103251797	103251978	103251581	103251682			3;1;3	3;0;0	1;0;1	2;5;3	6.67756e-06	0.00103836
35/31°C	A5SS	Zm00001d007034	2	+	220593013	220593243	220593013	220593088	220593525	220593756			4;5;8	2;2;4	12;14;7	1;0;0	7.93148e-06	0.00116843
35/31°C	A5SS	Zm00001d008933	8	+	25922885	25923362	25922885	25922960	25924480	25924627			18;20;11	1;2;1	4;5;2	6;2;5	8.39832e-06	0.00117534
35/31°C	A5SS	Zm00001d002534	2	+	14895365	14895714	14895365	14895538	14896271	14896553			74;106;83	4;5;7	138;146;135	29;33;34	2.2847e-05	0.00304518
35/31°C	A5SS	Zm00001d018756	7	+	4290778	4291184	4290778	4291179	4291600	4291816			49;44;38	12;11;15	44;48;48	4;0;2	3.90637e-05	0.00496997
35/31°C	A5SS	Zm00001d051976	4	-	175719939	175720075	175719970	175720075	175719744	175719840			14;25;26	11;15;11	12;15;6	34;24;25	6.0549e-05	0.00736855
35/31°C	A5SS	Zm00001d019124	7	+	18112658	18112733	18112658	18112705	18112809	18112888			538;588;502	316;318;330	361;379;280	366;369;363	6.78076e-05	0.00790806
35/31°C	A5SS	Zm00001d051633	4	+	165254231	165254359	165254231	165254312	165254551	165254893			2;2;0	3;0;19	4;3;1	0;1;0	9.44812e-05	0.0105781
35/31°C	A5SS	Zm00001d032916	1	+	243005772	243008835	243005772	243007015	243023865	243024094			115;85;99	4;6;1	137;149;120	0;1;0	0.000118884	0.0127983
35/31°C	A5SS	Zm00001d042147	3	+	153572626	153574544	153572626	153572731	153574877	153574932			71;69;55	0;0;2	89;76;69	4;6;4	0.000142136	0.0147348
35/31°C	A5SS	Zm00001d028588	1	-	40101815	40102467	40102416	40102467	40101366	40101588			1;3;5	0;0;1	59;58;61	18;26;14	0.00018316	0.0183095	Zm00001d028588	0.96	24.64	4.95334	1.88276e-276	6.99991e-278
35/31°C	A5SS	Zm00001d011746	8	+	160674279	160674449	160674279	160674426	160674553	160674865			142;152;135	125;144;127	120;73;102	53;33;43	0.000227192	0.0216123
35/31°C	A5SS	Zm00001d017771	5	-	206343822	206344046	206343883	206344046	206343252	206343413			9;5;5	0;0;0	16;8;9	3;3;5	0.000237713	0.0216123
35/31°C	A5SS	Zm00001d021247	7	-	146824634	146824981	146824759	146824981	146823963	146824047			12;13;13	15;16;26	29;19;18	10;9;7	0.000239364	0.0216123
35/31°C	A5SS	Zm00001d038805	6	-	164805325	164805906	164805374	164805906	164804777	164804934			19;8;12	49;63;70	66;76;61	107;135;98	0.000431367	0.0377311	Zm00001d038805	14.083	43.623	1.84426	5.33885e-275	1.98932e-276
35/31°C	A5SS	Zm00001d008933	8	+	25922902	25923065	25922902	25922960	25924480	25924630			13;10;12	1;2;1	4;5;5	6;2;5	0.000464047	0.0390136
35/31°C	A5SS	Zm00001d047455	9	+	130780702	130780812	130780702	130780727	130780949	130781052			29;30;23	0;4;5	22;27;7	15;9;13	0.000473906	0.0390136
35/31°C	A5SS	Zm00001d039530	3	+	7379540	7379761	7379540	7379736	7379891	7379956			78;80;90	5;6;6	51;60;65	23;16;12	0.000560313	0.044809
Comparision	DAS Type	Gene ID	Chr	Strand	1stExonStart	1stExonEnd	2ndExonStart	2ndExonEnd	upstreamExonStart	upstreamExonEnd	downstreamExonStart	downstreamExonEnd	IC_WT_31°C	SC_WT_31°C	IC_WT_35°C	SC_WT_35°C	P-value	FDR	Gene ID	WT_31 FPKM	WT_35 FPKM	log2(35/31)	Qvalue	Pvalue
35/31°C	MEX	Zm00001d047847	9	+	143197530	143197642	143197756	143198116	143197351	143197405	143198238	143198302	237;236;195	777;895;749	721;813;694	799;899;892	0	0	Zm00001d047847	247.546	757.786	1.57683	0	0
35/31°C	MEX	Zm00001d047847	9	+	143197530	143197642	143197756	143198113	143197345	143197405	143198238	143198302	237;236;195	839;965;830	721;813;694	839;944;919	0	0	Zm00001d047847	247.546	757.786	1.57683	0	0
35/31°C	MEX	Zm00001d027957	1	-	18281927	18281969	18301035	18301077	18281715	18281757	18301194	18301294	14;45;18	5;34;1	19;7;1	84;90;64	2.26e-12	1.03e-09
35/31°C	MEX	Zm00001d047847	9	+	143197530	143197642	143197756	143197906	143197351	143197405	143198238	143198302	237;236;195	362;401;364	721;813;694	2667;3011;2864	3.63e-09	1.25e-06	Zm00001d047847	247.546	757.786	1.57683	0	0
35/31°C	MEX	Zm00001d029256	1	+	63870536	63870576	63871894	63872165	63870396	63870458	63872363	63872531	8;9;11	30;42;42	0;3;1	58;62;48	4.42e-07	0.00012171
35/31°C	MEX	Zm00001d040672	3	-	57180442	57180619	57182165	57182201	57179898	57179932	57182273	57182362	57;50;44	48;35;45	285;267;250	74;69;74	1.37e-06	0.00031498	Zm00001d040672	15.883	69.816	2.05254	0	0
35/31°C	MEX	Zm00001d043835	3	+	211297026	211297085	211297548	211297710	211290041	211290149	211297809	211297898	1;2;0	8;15;11	7;6;6	6;5;11	1.23e-05	0.00242298
Comparision	DAS Type	Gene ID	Chr	Strand	riExonStart	riExonEnd	upstreamExonStart	upstreamExonEnd	downstreamExonStart	downstreamExonEnd			IC_WT_31°C	SC_WT_31°C	IC_WT_35°C	SC_WT_35°C	P-value	FDR	Gene ID	WT_31 FPKM	WT_35 FPKM	log2(35/31)	Qvalue	Pvalue
35/31°C	IR	Zm00001d012979	5	+	2676134	2677267	2676134	2676285	2677038	2677267			173;181;192	40;39;48	23;21;27	44;34;56	0	0
35/31°C	IR	Zm00001d026511	10	-	147387051	147387360	147387051	147387186	147387300	147387360			7;1;10	52;32;24	143;150;137	50;55;47	0	0
35/31°C	IR	Zm00001d053657	4	-	238266085	238267841	238266085	238266164	238267043	238267841			65;79;101	10;8;12	29;37;27	33;26;36	1.98e-14	2.11e-11
35/31°C	IR	Zm00001d050437	4	-	88050316	88051057	88050316	88050437	88050838	88051057			14;8;6	0;0;0	5;9;5	9;10;10	3.14e-14	2.51e-11
35/31°C	IR	Zm00001d021960	7	-	167130028	167131326	167130028	167130188	167131181	167131326			16;15;23	40;47;24	109;117;124	40;37;40	9.06e-13	5.8e-10	Zm00001d021960	6.806	9.216	1.4303	1.55822e-131	1.10483e-132
35/31°C	IR	Zm00001d050437	4	-	88050316	88051235	88050316	88051057	88051135	88051235			13;9;8	1;0;0	10;9;8	23;6;22	2.04e-11	1.04e-08
35/31°C	IR	Zm00001d038805	6	-	164804777	164805906	164804777	164804934	164805374	164805906			34;53;41	49;63;70	276;283;278	107;135;98	2.28e-11	1.04e-08	Zm00001d038805	14.083	43.623	1.84426	5.33885e-275	1.98932e-276
35/31°C	IR	Zm00001d025449	10	-	118893409	118894106	118893409	118893469	118894030	118894106			72;84;65	40;35;29	22;19;24	50;59;53	2.6e-11	1.04e-08
35/31°C	IR	Zm00001d023327	10	-	3460776	3462675	3460776	3462021	3462123	3462675			2;1;2	0;0;0	3;8;5	3;3;16	3.39e-11	1.2e-08
35/31°C	IR	Zm00001d029316	1	-	65771352	65773165	65771352	65772428	65773039	65773165			128;114;149	0;0;1	101;95;78	7;7;12	1.13e-10	3.62e-08
35/31°C	IR	Zm00001d045054	9	+	11189097	11190767	11189097	11190061	11190631	11190767			6;15;15	92;89;90	101;146;123	128;168;152	6.23e-10	1.81e-07	Zm00001d045054	13.526	26.293	1.01745	6.88866e-104	6.05154e-105
35/31°C	IR	Zm00001d034208	1	-	286842577	286843119	286842577	286842995	286843085	286843119			2;2;3	0;0;0	1;3;4	1;5;5	6.86e-10	1.83e-07
35/31°C	IR	Zm00001d021135	7	-	143621393	143623107	143621393	143621434	143623045	143623107			614;547;535	49;46;64	147;164;153	48;45;51	1.1e-09	2.7e-07	Zm00001d021135	64.573	24.566	-1.52062	0	0
35/31°C	IR	Zm00001d040852	3	-	71769110	71770021	71769110	71769144	71769913	71770021			94;82;97	44;41;43	340;377;363	52;59;48	1.62e-09	3.7e-07
35/31°C	IR	Zm00001d053452	4	+	232180806	232182003	232180806	232180875	232181941	232182003			283;329;311	136;122;130	676;756;697	111;126;118	2.03e-09	4.11e-07
35/31°C	IR	Zm00001d048415	9	-	155890329	155891269	155890329	155890549	155891204	155891269			114;105;110	25;27;37	53;93;41	85;61;64	2.06e-09	4.11e-07
35/31°C	IR	Zm00001d027667	1	-	10616202	10617414	10616202	10616672	10616748	10617414			319;402;305	4;8;3	323;347;324	43;36;40	4.56e-09	8.57e-07
35/31°C	IR	Zm00001d024053	10	+	40254346	40256739	40254346	40254490	40254756	40256739			13;24;11	7;13;12	17;23;18	0;0;2	6.37e-09	1.13e-06	Zm00001d024053	7.7	2.443	-1.44106	6.92654e-50	1.08877e-50
35/31°C	IR	Zm00001d015100	5	+	75372332	75373320	75372332	75372506	75372846	75373320			69;62;65	71;82;81	16;15;21	82;109;108	7.79e-09	1.31e-06
35/31°C	IR	Zm00001d017771	5	-	206343252	206344046	206343252	206343413	206343883	206344046			8;8;8	0;0;0	14;11;8	3;3;5	9.86e-09	1.58e-06
35/31°C	IR	Zm00001d052346	4	-	187727429	187727813	187727429	187727615	187727710	187727813			41;48;40	22;22;19	38;34;33	72;74;59	1.16e-08	1.76e-06	Zm00001d052346	5.856	13.03	1.13278	1.15835e-39	2.20571e-40
35/31°C	IR	Zm00001d023530	10	-	8785990	8787509	8785990	8786905	8787146	8787509			2;0;0	3;3;2	18;12;19	1;4;0	1.21e-08	1.76e-06	Zm00001d023530	0.636	1.346	1.62646	8.45332e-15	3.42239e-15
35/31°C	IR	Zm00001d040672	3	-	57179898	57180619	57179898	57179932	57180442	57180619			189;200;172	36;29;37	763;844;831	47;45;42	2.47e-08	3.43e-06	Zm00001d040672	15.883	69.816	2.05254	0	0
35/31°C	IR	Zm00001d037099	6	-	112117253	112118246	112117253	112117448	112118156	112118246			29;45;59	59;70;71	85;83;91	33;35;36	2.86e-08	3.81e-06
35/31°C	IR	Zm00001d029371	1	+	67927824	67928198	67927824	67927965	67928126	67928198			107;112;131	57;67;70	42;44;40	73;67;72	3.45e-08	4.42e-06
35/31°C	IR	Zm00001d031860	1	+	204435332	204435557	204435332	204435417	204435515	204435557			115;124;155	101;94;82	54;54;52	122;109;111	9.56e-08	1.18e-05
35/31°C	IR	Zm00001d047973	9	+	146758384	146759153	146758384	146758490	146759089	146759153			54;58;55	13;11;17	414;397;391	27;17;18	1.08e-07	1.28e-05	Zm00001d047973	6.753	32.676	2.2309	0	0
35/31°C	IR	Zm00001d025665	10	-	125374585	125376702	125374585	125375140	125376608	125376702			207;263;242	20;32;38	763;882;708	25;41;23	1.27e-07	1.45e-05	Zm00001d025665	13.04	43.27	1.68332	0	0
35/31°C	IR	Zm00001d039061	6	+	169446126	169447230	169446126	169446594	169447100	169447230			118;113;111	100;108;104	21;27;26	74;91;88	1.7e-07	1.88e-05
35/31°C	IR	Zm00001d047973	9	+	146757936	146760693	146757936	146759153	146759229	146760693			15;13;20	16;18;23	114;125;127	42;26;30	1.79e-07	1.91e-05	Zm00001d047973	6.753	32.676	2.2309	0	0
35/31°C	IR	Zm00001d016506	5	-	165314359	165315646	165314359	165314508	165315595	165315646			62;67;69	69;53;55	296;337;281	101;92;87	1.91e-07	1.97e-05
35/31°C	IR	Zm00001d035044	6	+	3024900	3027799	3024900	3025017	3027242	3027799			905;941;851	22;21;29	857;861;840	63;67;56	8.66e-07	8.66e-05
35/31°C	IR	Zm00001d021376	7	-	150248032	150248843	150248032	150248250	150248660	150248843			48;57;45	19;20;22	20;24;14	33;31;30	1.15e-06	0.00011174
35/31°C	IR	Zm00001d052093	4	+	179377370	179377738	179377370	179377467	179377667	179377738			368;398;431	439;446;405	623;639;648	339;400;298	1.56e-06	0.00014689
35/31°C	IR	Zm00001d037395	6	+	124282339	124283094	124282339	124282394	124283049	124283094			11;12;15	41;24;24	27;39;43	11;13;25	2.28e-06	0.00020837
35/31°C	IR	Zm00001d019948	7	+	79096749	79097640	79096749	79097193	79097498	79097640			40;28;43	89;73;85	7;9;9	135;149;141	2.82e-06	0.0002507
35/31°C	IR	Zm00001d050437	4	-	88051322	88058111	88051322	88051596	88051977	88058111			11;5;5	1;0;1	4;13;4	9;7;15	5.17e-06	0.00043484
35/31°C	IR	Zm00001d043091	3	-	188993567	188994273	188993567	188993726	188993803	188994273			7;4;4	1;1;0	2;1;2	2;3;4	5.05e-06	0.00043484
35/31°C	IR	Zm00001d037200	6	+	115547369	115548048	115547369	115547440	115547738	115548048			31;55;47	18;17;25	16;19;13	20;40;36	5.64e-06	0.00046297
35/31°C	IR	Zm00001d042494	3	+	169455236	169456268	169455236	169455332	169456117	169456268			154;138;176	49;58;66	32;48;31	39;44;37	5.99e-06	0.00047876
35/31°C	IR	Zm00001d047739	9	+	140355182	140355500	140355182	140355216	140355419	140355500			64;79;59	36;49;49	99;96;101	27;19;22	6.54e-06	0.00050991
35/31°C	IR	Zm00001d006861	2	-	218044439	218046763	218044439	218046373	218046516	218046763			84;83;98	5;2;6	50;68;67	17;15;15	8.69e-06	0.00066158
35/31°C	IR	Zm00001d018013	5	+	212105242	212106027	212105242	212105368	212105632	212106027			16;16;8	14;17;28	30;23;36	5;8;1	9.05e-06	0.00067321
35/31°C	IR	Zm00001d022590	7	+	180541814	180543082	180541814	180542229	180542313	180543082			77;57;58	176;170;175	68;78;89	86;83;89	1.03e-05	0.0007484
35/31°C	IR	Zm00001d037625	6	-	132208495	132209361	132208495	132208576	132209000	132209361			102;118;119	77;81;96	65;75;73	124;151;149	1.05e-05	0.0007484
35/31°C	IR	Zm00001d052675	4	+	196966502	196967377	196966502	196966568	196967118	196967377			51;46;57	3;7;5	30;33;28	13;15;18	1.37e-05	0.00095055
35/31°C	IR	Zm00001d023230	10	-	958614	959162	958614	958742	958835	959162			1;1;4	11;4;14	9;7;14	5;4;9	2.24e-05	0.00149277
35/31°C	IR	Zm00001d053628	4	-	237227275	237228213	237227275	237227502	237227721	237228213			4;4;4	0;0;0	0;0;2	6;1;0	2.22e-05	0.00149277
35/31°C	IR	Zm00001d035500	6	+	29602331	29603916	29602331	29602615	29603222	29603916			25;30;19	0;1;2	5;11;3	4;3;2	3.07e-05	0.00200182
35/31°C	IR	Zm00001d048026	9	+	148347262	148347859	148347262	148347307	148347543	148347859			7;7;3	0;0;1	0;8;5	1;4;2	3.43e-05	0.0021962
35/31°C	IR	Zm00001d053452	4	+	232176567	232177783	232176567	232177065	232177669	232177783			59;60;75	32;30;32	182;187;151	24;41;26	3.56e-05	0.00223092
35/31°C	IR	Zm00001d047739	9	+	140347929	140355095	140347929	140348655	140355038	140355095			434;512;538	34;57;44	708;738;630	24;27;23	4.08e-05	0.00250917
35/31°C	IR	Zm00001d047758	9	-	141028169	141028914	141028169	141028353	141028443	141028914			32;29;36	47;58;52	11;11;14	54;82;65	5.49e-05	0.0033152
35/31°C	IR	Zm00001d046939	9	-	111946611	111947385	111946611	111946743	111947074	111947385			5;4;14	0;1;1	9;1;0	2;2;2	5.91e-05	0.00350201
35/31°C	IR	Zm00001d043075	3	+	188443056	188444214	188443056	188443191	188443863	188444214			84;102;72	71;81;55	27;29;20	54;85;62	6.13e-05	0.00356425
35/31°C	IR	Zm00001d048239	9	-	153044494	153045157	153044494	153044710	153045118	153045157			5;2;4	11;4;7	10;17;12	3;3;4	8.35e-05	0.00476776
35/31°C	IR	Zm00001d049742	4	+	42446622	42447325	42446622	42446748	42446897	42447325			10;15;17	6;6;4	9;19;9	2;0;0	8.53e-05	0.00479007
35/31°C	IR	Zm00001d028693	1	-	43343574	43343944	43343574	43343768	43343867	43343944			21;19;18	65;81;70	4;2;11	155;150;148	8.94e-05	0.00492963
35/31°C	IR	Zm00001d034429	1	+	292813834	292815293	292813834	292813958	292815244	292815293			189;162;179	102;111;99	94;117;83	183;166;180	0.00010241	0.00555279
35/31°C	IR	Zm00001d027788	1	+	13481434	13482393	13481434	13481515	13482280	13482393			163;225;160	12;11;7	174;189;198	36;29;26	0.00015346	0.00818177
35/31°C	IR	Zm00001d041801	3	+	138808311	138809205	138808311	138808364	138809141	138809205			38;54;50	0;1;2	18;34;29	2;5;5	0.00015653	0.00820899
35/31°C	IR	Zm00001d050936	4	+	132629656	132630133	132629656	132629780	132629923	132630133			22;18;16	14;13;17	40;54;47	6;13;11	0.00016186	0.00835141
35/31°C	IR	Zm00001d051017	4	+	137138625	137139089	137138625	137138732	137139014	137139089			15;13;15	34;40;24	2;0;1	24;35;24	0.00018025	0.0091063
35/31°C	IR	Zm00001d039061	6	+	169439479	169439953	169439479	169439593	169439871	169439953			33;22;32	27;19;26	7;7;4	17;25;17	0.00018218	0.0091063
35/31°C	IR	Zm00001d023664	10	+	14448640	14450826	14448640	14448986	14450551	14450826			162;151;119	41;40;29	584;633;635	398;389;372	0.00020147	0.00991549	Zm00001d023664	10.033	92.643	2.95973	0	0
35/31°C	IR	Zm00001d038459	6	+	157676490	157677603	157676490	157676969	157676999	157677603			110;94;116	40;36;23	119;111;117	0;37;0	0.00021049	0.0102026
35/31°C	IR	Zm00001d018217	5	-	216746610	216747166	216746610	216746722	216747092	216747166			26;53;40	21;26;15	23;37;18	48;47;46	0.00022061	0.0105333
35/31°C	IR	Zm00001d040672	3	-	57182165	57182362	57182165	57182201	57182273	57182362			11;9;5	75;76;64	96;93;93	278;254;243	0.00022765	0.0107094	Zm00001d040672	15.883	69.816	2.05254	0	0
35/31°C	IR	Zm00001d006116	2	-	199006474	199006779	199006474	199006562	199006717	199006779			22;16;21	17;3;2	4;3;4	0;1;0	0.00023792	0.0110303	Zm00001d006116	4.71	0.57	-3.11478	9.23989e-120	7.13662e-121
35/31°C	IR	Zm00001d009907	8	+	88819162	88819498	88819162	88819293	88819360	88819498			30;41;35	64;72;55	64;87;62	55;57;51	0.00024679	0.0112784
35/31°C	IR	Zm00001d053657	4	-	238265662	238267841	238265662	238265808	238266085	238267841			27;18;24	15;20;20	12;12;6	35;29;34	0.00025259	0.0113806
35/31°C	IR	Zm00001d017564	5	-	199693650	199694342	199693650	199693798	199694295	199694342			87;68;68	38;31;45	168;185;184	39;37;42	0.00027409	0.012054
35/31°C	IR	Zm00001d049416	4	+	29869491	29873229	29869491	29869951	29873098	29873229			429;428;416	5;3;2	349;357;310	8;13;13	0.00027507	0.012054
35/31°C	IR	Zm00001d036530	6	+	91284416	91284755	91284416	91284497	91284659	91284755			42;56;41	24;33;17	52;47;38	7;11;2	0.00029909	0.0129296
35/31°C	IR	Zm00001d021247	7	-	146823963	146824981	146823963	146824047	146824759	146824981			149;127;150	15;16;26	214;213;190	10;9;7	0.00030846	0.0131568
35/31°C	IR	Zm00001d029366	1	+	67605141	67605772	67605141	67605471	67605685	67605772			3;8;5	30;17;19	34;34;28	28;41;34	0.00033289	0.0140119	Zm00001d029366	5.403	11.99	1.46407	8.1519e-107	7.01376e-108
35/31°C	IR	Zm00001d035470	6	+	28271755	28272842	28271755	28271957	28272056	28272842			12;10;11	27;18;12	20;24;23	9;13;8	0.00035177	0.0146144
35/31°C	IR	Zm00001d017445	5	-	196089760	196090093	196089760	196089870	196090008	196090093			3;2;4	24;18;30	16;9;18	14;26;20	0.00038978	0.0159859
35/31°C	IR	Zm00001d008933	8	+	25922885	25924627	25922885	25922960	25924480	25924627			24;40;16	1;2;1	14;9;12	6;2;5	0.00040625	0.0162448
35/31°C	IR	Zm00001d017829	5	+	207955350	207956911	207955350	207955766	207955861	207956911			18;11;10	34;38;30	21;28;11	10;5;12	0.00040496	0.0162448
35/31°C	IR	Zm00001d032659	1	-	233393888	233398806	233393888	233394055	233398095	233398806			1344;1451;1410	19;14;10	921;977;876	29;20;29	0.00041283	0.0163042
35/31°C	IR	Zm00001d045311	9	-	18789626	18789840	18789626	18789679	18789784	18789840			1;0;2	4;6;9	6;6;3	6;2;4	0.00043828	0.0170984
35/31°C	IR	Zm00001d006591	2	-	211745769	211746303	211745769	211745844	211746069	211746303			9;15;14	18;15;9	11;6;14	69;72;59	0.0004666	0.0179837	Zm00001d006591	3.53	12.733	1.69999	1.04879e-20	3.32043e-21
35/31°C	IR	Zm00001d015714	5	+	110432548	110433762	110432548	110432626	110432718	110433762			40;25;19	69;48;48	47;59;48	30;50;43	0.00048269	0.0183824
35/31°C	IR	Zm00001d006090	2	+	197866349	197866728	197866349	197866434	197866543	197866728			2;8;10	23;17;26	17;17;9	10;11;10	0.00049215	0.0185223
35/31°C	IR	Zm00001d010604	8	+	121657068	121658405	121657068	121657962	121658195	121658405			19;20;14	23;12;26	12;5;10	39;62;53	0.00054505	0.0202745
35/31°C	IR	Zm00001d040795	3	-	66276350	66276885	66276350	66276578	66276829	66276885			11;8;11	0;0;2	17;7;14	2;5;2	0.00057142	0.0207026	Zm00001d040795	2.75	5.733	1.00096	8.16081e-31	1.92518e-31
35/31°C	IR	Zm00001d010056	8	+	97514127	97514382	97514127	97514205	97514292	97514382			8;5;4	8;5;19	1;5;1	82;63;61	0.00057597	0.0207026	Zm00001d010056	5.27	22.3	2.08215	1.16998e-297	4.05154e-299
35/31°C	IR	Zm00001d022272	7	+	174089323	174089760	174089323	174089450	174089634	174089760			104;97;112	14;18;13	59;63;63	2;2;2	0.00056993	0.0207026
35/31°C	IR	Zm00001d048802	4	+	5765115	5765746	5765115	5765279	5765628	5765746			10;7;15	20;7;15	0;3;6	26;36;30	0.00061005	0.0214455
35/31°C	IR	Zm00001d000401	B73V4_ctg248	+	21766	22709	21766	22504	22662	22709			54;67;77	25;20;15	67;72;54	7;6;3	0.00060686	0.0214455
35/31°C	IR	Zm00001d024058	2	-	16434340	16436223	16434340	16434424	16436095	16436223			12;11;17	0;0;2	16;5;9	6;2;2	0.00065591	0.0228072
35/31°C	IR	Zm00001d052624	4	-	195161367	195162633	195161367	195161427	195162554	195162633			390;433;353	113;126;97	197;166;174	89;111;111	0.00066803	0.022979
35/31°C	IR	Zm00001d019792	7	+	62170061	62170355	62170061	62170161	62170242	62170355			6;16;6	1;0;1	29;45;49	12;15;5	0.00072081	0.0245307	Zm00001d019792	4.54	28.24	2.63904	0	0
35/31°C	IR	Zm00001d029478	1	-	72424389	72425349	72424389	72424464	72425185	72425349			6;13;8	0;0;1	76;100;53	7;4;4	0.00075399	0.0253896	Zm00001d029478	0.74	4.633	2.77261	1.62499e-34	3.49396e-35
35/31°C	IR	Zm00001d019624	7	-	46608168	46609468	46608168	46608371	46608721	46609468			151;173;138	8;9;11	99;120;100	27;24;12	0.00076501	0.0254924
35/31°C	IR	Zm00001d046300	9	+	79370863	79371479	79370863	79371055	79371417	79371479			139;118;147	67;51;60	43;39;35	37;48;31	0.00078919	0.0260271	Zm00001d046300	12.676	5.663	-1.37133	9.62272e-27	2.5273e-27
35/31°C	IR	Zm00001d020020	7	+	86222032	86222601	86222032	86222090	86222531	86222601			125;112;113	178;167;136	259;293;235	188;177;169	0.00085339	0.0273624
35/31°C	IR	Zm00001d002511	2	+	14416672	14418068	14416672	14417519	14417723	14418068			14;6;1	2;0;0	8;8;10	4;1;5	0.00085534	0.0273624
35/31°C	IR	Zm00001d023262	10	-	1595153	1596112	1595153	1595219	1595944	1596112			51;51;50	4;4;7	57;48;54	0;3;0	0.00084256	0.0273624
35/31°C	IR	Zm00001d039226	6	-	173879500	173881185	173879500	173880142	173881065	173881185			16;15;11	0;1;0	24;11;18	0;4;5	0.00088738	0.0281063
35/31°C	IR	Zm00001d004109	2	-	83269237	83269619	83269237	83269346	83269429	83269619			17;15;18	6;4;1	9;14;6	10;12;9	0.00090366	0.0282357
35/31°C	IR	Zm00001d016873	5	-	178970041	178974635	178970041	178970698	178971457	178974635			47;51;43	9;18;11	219;202;189	18;21;18	0.00090912	0.0282357	Zm00001d016873	4.096	10.936	1.7286	4.17048e-286	1.4888e-287
35/31°C	IR	Zm00001d030034	1	+	101178416	101179303	101178416	101178530	101178885	101179303			93;119;156	51;45;51	93;68;61	69;84;52	0.00092103	0.0283304
35/31°C	IR	Zm00001d002937	2	-	27422201	27423319	27422201	27422285	27423115	27423319			65;67;88	7;8;6	79;83;61	19;21;27	0.0010189	0.0310237
35/31°C	IR	Zm00001d040673	3	-	57203597	57204192	57203597	57203686	57204057	57204192			23;7;26	2;1;0	12;16;13	3;5;4	0.00102798	0.0310237
35/31°C	IR	Zm00001d006162	2	+	200219039	200220238	200219039	200219280	200219655	200220238			2;7;9	4;1;1	4;5;10	0;0;0	0.00103801	0.0310337
35/31°C	IR	Zm00001d020438	7	-	114217015	114218362	114217015	114217158	114218252	114218362			422;426;434	447;438;443	152;147;129	500;529;502	0.00108781	0.0322214
35/31°C	IR	Zm00001d052198	4	+	183153864	183158408	183153864	183153935	183154439	183158408			28;34;40	8;3;10	14;13;23	14;15;14	0.00113731	0.0333784
35/31°C	IR	Zm00001d016000	5	+	138567757	138568157	138567757	138568002	138568077	138568157			23;31;19	6;11;10	41;56;40	4;1;6	0.00115813	0.0336805
35/31°C	IR	Zm00001d000357	B73V4_ctg48	+	43152	43351	43152	43189	43276	43351			17;23;20	56;75;62	8;7;9	126;112;91	0.00123353	0.0355502
35/31°C	IR	Zm00001d047401	9	+	128895160	128895607	128895160	128895238	128895499	128895607			40;62;43	7;13;4	78;82;77	4;1;3	0.0012538	0.0358117
35/31°C	IR	Zm00001d014241	5	+	37755993	37756626	37755993	37756215	37756507	37756626			0;1;2	3;5;1	4;4;10	2;3;0	0.00127397	0.0360657
35/31°C	IR	Zm00001d022355	7	-	176074354	176075434	176074354	176074431	176075384	176075434			11;9;6	0;2;0	20;4;9	4;4;4	0.00141518	0.0393667
35/31°C	IR	Zm00001d045808	9	+	40487332	40488023	40487332	40487407	40487901	40488023			60;49;26	12;7;12	24;29;17	25;19;18	0.0014124	0.0393667
35/31°C	IR	Zm00001d034713	1	-	300504820	300505640	300504820	300504901	300505487	300505640			2;4;10	19;16;18	31;40;33	27;31;33	0.00151934	0.0418998	Zm00001d034713	5.053	10.046	1.15548	5.22476e-37	1.0542e-37
35/31°C	IR	Zm00001d010279	8	+	107179776	107180541	107179776	107179950	107180471	107180541			8;4;6	9;3;3	0;2;0	5;9;4	0.00164084	0.0448636
35/31°C	IR	Zm00001d016679	5	-	172381618	172385294	172381618	172382853	172384629	172385294			799;759;760	78;79;51	942;1013;886	47;49;28	0.00184326	0.0499712
Comparision	DAS Type	Gene ID	Chr	Strand	skipExonStart	skipExonEnd	upstreamExonStart	upstreamExonEnd	downstreamExonStart	downstreamExonEnd			IC_WT_31°C	SC_WT_31°C	IC_WT_35°C	SC_WT_35°C	P-value	FDR	Gene ID	WT_31 FPKM	WT_35 FPKM	log2(35/31)	Qvalue	Pvalue
35/31°C	ES	Zm00001d027756	1	+	12714973	12715107	12712735	12714559	12715294	12716143			792;729;713	90;82;83	246;235;265	439;440;488	0	0
35/31°C	ES	BGI_novel_G002237	7	-	181069744	181069839	181068287	181069480	181070524	181070820			664;729;661	13;23;20	595;625;616	88;119;97	0	0
35/31°C	ES	Zm00001d016777	5	+	175612043	175612086	175611169	175611499	175674816	175674971			8;3;7	0;0;0	5;6;1	26;19;29	1.11022e-16	4.37946e-13
35/31°C	ES	Zm00001d047847	9	+	143198021	143198114	143197756	143197906	143198238	143198302			73;92;73	344;367;333	45;58;44	2600;2925;2786	4.32987e-15	1.28099e-11	Zm00001d047847	247.546	757.786	1.57683	0	0
35/31°C	ES	Zm00001d029041	1	-	55781018	55781120	55780147	55780549	55781254	55781392			89;83;79	3;5;1	84;73;75	34;26;40	8.77076e-15	2.07586e-11
35/31°C	ES	Zm00001d017829	5	+	207955729	207955766	207955350	207955477	207955861	207956102			30;36;29	6;8;4	13;4;11	21;23;31	3.3451e-13	6.59766e-10
35/31°C	ES	Zm00001d029041	1	-	55781018	55781096	55780147	55780549	55781254	55781392			147;137;141	3;5;1	136;157;137	34;26;40	2.86204e-12	4.83849e-09
35/31°C	ES	Zm00001d029316	1	-	65772501	65772950	65772233	65772428	65773039	65773165			88;56;86	0;0;1	58;44;43	7;7;12	1.13259e-11	1.67539e-08
35/31°C	ES	Zm00001d034364	1	+	290905155	290905202	290905001	290905082	290905331	290905482			21;9;6	0;0;0	16;18;6	6;11;7	2.08311e-11	2.73906e-08
35/31°C	ES	Zm00001d028034	1	+	20933902	20934176	20933420	20933781	20934284	20934428			149;166;187	62;74;78	61;66;69	100;74;104	2.92431e-11	3.46062e-08
35/31°C	ES	Zm00001d029316	1	-	65772501	65772945	65772233	65772428	65773039	65773165			97;53;91	0;0;1	66;51;46	7;7;12	5.10676e-11	5.49394e-08
35/31°C	ES	Zm00001d053266	4	+	223205709	223205914	223202079	223202537	223206024	223206857			13;17;15	0;0;0	22;49;32	10;7;8	1.25222e-10	1.2349e-07	Zm00001d053266	4.75	39.63	3.43762	0	0
35/31°C	ES	Zm00001d028034	1	+	20933902	20934169	20933420	20933781	20934284	20934428			112;113;151	62;74;78	55;46;41	100;74;104	2.32801e-10	2.1192e-07
35/31°C	ES	Zm00001d031059	1	-	175159052	175159139	175158641	175158740	175159235	175159723			76;73;60	3;0;0	38;41;35	11;17;7	3.27618e-10	2.76931e-07
35/31°C	ES	Zm00001d043835	3	+	211296862	211296897	211290041	211290149	211297026	211297085			4;2;5	0;0;0	4;1;3	6;4;3	3.75047e-10	2.95887e-07
35/31°C	ES	Zm00001d005151	2	+	161366861	161366984	161366487	161366607	161367821	161367938			14;7;10	0;0;0	16;12;24	4;7;8	1.41233e-09	1.01528e-06
35/31°C	ES	Zm00001d011719	8	-	159832969	159833084	159827164	159827279	159833196	159833549			13;9;5	5;6;2	0;1;1	5;12;10	1.45849e-09	1.01528e-06
35/31°C	ES	Zm00001d053743	4	+	240295127	240295200	240294943	240295044	240295797	240295869			57;48;56	1;4;0	45;36;47	21;18;11	6.34625e-09	4.17231e-06
35/31°C	ES	Zm00001d002534	2	+	14895647	14895714	14895365	14895538	14896271	14896553			31;56;49	4;5;7	35;57;52	29;33;34	1.50045e-08	9.34543e-06
35/31°C	ES	Zm00001d046112	9	+	63974011	63974056	63973674	63973861	63974340	63974417			438;469;417	108;83;94	502;530;539	278;255;269	1.63073e-08	9.64901e-06
35/31°C	ES	Zm00001d043835	3	+	211292037	211292087	211290041	211290149	211297026	211297085			5;2;7	0;0;0	2;8;1	6;4;3	1.81996e-08	1.02559e-05
35/31°C	ES	Zm00001d050112	4	+	66643374	66643470	66643262	66643280	66644092	66644432			35;37;25	1;1;0	20;41;27	13;7;14	2.78027e-08	1.49553e-05
35/31°C	ES	Zm00001d029316	1	-	65772785	65772945	65770979	65772428	65773039	65773165			16;5;12	0;0;1	17;16;7	7;7;12	6.6776e-08	3.43577e-05
35/31°C	ES	Zm00001d029256	1	+	63870536	63870576	63870396	63870458	63871894	63872165			18;28;15	0;0;0	8;7;9	3;7;5	7.03282e-08	3.46777e-05
35/31°C	ES	Zm00001d048415	9	-	155890847	155890900	155890329	155890549	155891204	155891269			22;31;23	25;27;37	15;12;6	85;61;64	1.02925e-07	4.79882e-05
35/31°C	ES	BGI_novel_G001488	5	-	6155154	6155603	6154581	6155014	6155680	6155977			1064;1082;1192	17;32;37	338;347;450	33;42;33	1.05433e-07	4.79882e-05	BGI_novel_G001488	10.426	3.116	-1.74519	1.92377e-197	9.44687e-199
35/31°C	ES	Zm00001d028676	1	+	42760500	42760606	42760381	42760411	42760714	42760779			39;50;37	3;0;0	38;36;31	15;7;10	1.14914e-07	5.03664e-05
35/31°C	ES	Zm00001d005151	2	+	161366691	161366784	161366487	161366607	161367821	161367938			10;11;15	0;0;0	26;20;17	4;7;8	1.63738e-07	6.92027e-05
35/31°C	ES	Zm00001d011178	8	-	142041483	142041579	142041218	142041368	142041786	142041978			158;158;154	2;8;2	113;126;131	20;20;24	2.22611e-07	9.08408e-05
35/31°C	ES	Zm00001d007507	2	+	233451697	233451772	233451072	233451234	233451906	233452014			8;12;9	0;0;0	7;9;6	2;6;5	2.90425e-07	0.000114563
35/31°C	ES	Zm00001d040855	3	+	72171133	72171352	72170057	72170357	72172234	72172321			159;152;147	82;77;79	59;73;73	75;98;103	5.11948e-07	0.000195432
35/31°C	ES	Zm00001d025827	10	+	131094578	131094660	131090735	131090852	131102890	131103016			757;738;782	41;46;39	669;730;652	98;131;108	7.39849e-07	0.000273606
35/31°C	ES	Zm00001d027880	1	-	16438987	16439099	16438660	16438754	16439175	16439231			8;9;4	0;0;1	4;2;7	2;4;6	7.87622e-07	0.000282446
35/31°C	ES	Zm00001d040672	3	-	57180442	57180619	57179898	57179932	57182165	57182201			55;44;53	41;31;29	99;107;103	217;207;184	1.14614e-06	0.000398925	Zm00001d040672	15.883	69.816	2.05254	0	0
35/31°C	ES	Zm00001d028034	1	+	20933902	20934075	20933420	20933781	20934284	20934428			89;85;96	62;74;78	47;40;38	100;74;104	1.27665e-06	0.000431654
35/31°C	ES	Zm00001d053807	4	+	241441600	241441664	241424338	241424431	241454258	241454664			3;3;1	0;0;0	9;3;1	2;5;6	1.38936e-06	0.000432676
35/31°C	ES	Zm00001d027880	1	-	16438987	16439038	16438660	16438754	16439175	16439231			8;9;4	0;0;1	4;2;7	2;4;6	1.347e-06	0.000432676
35/31°C	ES	Zm00001d044195	3	+	221638344	221638391	221638001	221638211	221639995	221640058			25;26;45	71;62;67	10;10;11	99;90;120	1.3719e-06	0.000432676
35/31°C	ES	Zm00001d027880	1	-	16438987	16439047	16438660	16438754	16439175	16439231			9;10;5	0;0;1	7;6;7	2;4;6	1.53351e-06	0.000465323
35/31°C	ES	Zm00001d049416	4	+	29870262	29870333	29869491	29869951	29873098	29873229			7;10;11	5;3;2	3;3;1	8;13;13	2.44198e-06	0.000722461
35/31°C	ES	Zm00001d031894	1	+	205695322	205695369	205694551	205694598	205695453	205695556			75;50;66	2;3;3	46;51;62	19;10;19	2.56459e-06	0.000740229
35/31°C	ES	Zm00001d017997	5	+	211649352	211649535	211648626	211648834	211649812	211649855			2;1;3	2;3;6	5;7;5	0;2;0	2.79803e-06	0.000788378
35/31°C	ES	Zm00001d027880	1	-	16438987	16439035	16438660	16438754	16439175	16439231			8;9;4	0;0;1	7;2;7	2;4;6	3.31658e-06	0.000912754
35/31°C	ES	Zm00001d036571	6	-	93100086	93100179	93099400	93099601	93101701	93101914			19;7;13	0;0;1	20;21;19	7;2;9	4.19591e-06	0.00111991
35/31°C	ES	Zm00001d047065	9	-	117085690	117085778	117085203	117085614	117086325	117086399			23;15;22	1;0;0	6;12;10	8;8;1	4.25856e-06	0.00111991
35/31°C	ES	Zm00001d012897	5	+	1755990	1756219	1755252	1755437	1756345	1756520			34;27;16	0;3;2	13;14;14	11;8;7	4.42181e-06	0.00113756
35/31°C	ES	Zm00001d002143	2	+	6640044	6640421	6637742	6637798	6640660	6640731			3;2;2	3;1;1	5;6;5	1;0;0	4.6098e-06	0.00116069
35/31°C	ES	Zm00001d012525	8	+	176091390	176091573	176091209	176091311	176091653	176091765			54;60;70	0;0;0	86;101;104	8;7;13	4.86851e-06	0.00120029
35/31°C	ES	Zm00001d013499	5	+	12907875	12907982	12907574	12907793	12908456	12908548			17;25;12	0;1;0	17;12;13	3;5;5	6.24217e-06	0.00150755
35/31°C	ES	Zm00001d028676	1	+	42760500	42760652	42760381	42760411	42760714	42760779			14;28;10	3;0;0	17;18;19	15;7;10	6.75889e-06	0.00159969
35/31°C	ES	Zm00001d021135	7	-	143622806	143622890	143620369	143621434	143623045	143623107			254;213;256	49;46;64	89;87;82	48;45;51	7.01859e-06	0.00162859	Zm00001d021135	64.573	24.566	-1.52062	0	0
35/31°C	ES	Zm00001d015557	5	+	97437808	97437915	97437490	97437615	97437993	97438142			6;8;8	0;0;0	5;7;10	3;6;2	7.52018e-06	0.00171142
35/31°C	ES	Zm00001d012156	8	+	169069534	169069584	169068974	169069024	169069958	169070782			74;55;66	1;1;0	54;68;59	9;10;10	8.06033e-06	0.00179973
35/31°C	ES	Zm00001d022046	7	+	168714575	168714745	168714369	168714501	168716709	168716809			18;13;11	0;0;0	22;22;18	5;7;2	9.19693e-06	0.00201549
35/31°C	ES	Zm00001d012295	8	-	172041013	172041188	172040556	172040764	172042777	172042976			0;1;0	7;3;11	4;4;9	7;3;6	1.03777e-05	0.0022329
35/31°C	ES	Zm00001d012897	5	+	1756081	1756219	1755252	1755437	1756345	1756520			14;19;11	0;3;2	7;10;7	11;8;7	1.36875e-05	0.00289245
35/31°C	ES	Zm00001d015406	5	+	88486491	88486540	88485470	88485570	88490120	88490208			105;90;92	1;2;0	169;192;190	19;21;21	1.81175e-05	0.00376146	Zm00001d015406	19.666	48.023	1.24921	5.43892e-149	3.45822e-150
35/31°C	ES	Zm00001d018904	7	+	8856400	8856533	8856219	8856314	8856611	8856741			30;32;50	0;2;0	50;43;42	3;14;9	1.94191e-05	0.00393446
35/31°C	ES	Zm00001d034364	1	+	290905155	290905247	290905001	290905082	290905331	290905482			72;67;45	0;0;0	63;62;45	6;11;7	1.96158e-05	0.00393446
35/31°C	ES	Zm00001d013798	5	-	20556224	20556347	20556022	20556142	20560759	20560873			5;14;9	2;0;0	2;1;2	2;1;3	2.5985e-05	0.00512511
35/31°C	ES	Zm00001d024155	10	+	50393872	50393949	50393569	50393717	50394023	50394147			8;13;23	0;0;0	15;12;6	5;3;4	2.67916e-05	0.00519757
35/31°C	ES	Zm00001d013421	5	+	11020861	11020946	11019580	11019671	11021033	11021107			4;4;11	0;0;1	13;8;7	1;6;7	2.93972e-05	0.00561107
35/31°C	ES	Zm00001d014967	5	-	70454307	70454393	70453884	70453989	70454481	70454632			8;5;6	0;0;0	4;4;2	1;2;7	3.07752e-05	0.00578085
35/31°C	ES	Zm00001d043907	3	-	213521278	213521374	213518884	213518955	213522607	213522664			81;86;90	0;3;1	78;99;91	8;16;11	3.3587e-05	0.00621044
35/31°C	ES	Zm00001d044649	3	+	234061275	234061476	234060011	234061127	234061727	234062437			24;34;41	2;0;0	22;18;37	7;4;4	3.44997e-05	0.00622978
35/31°C	ES	Zm00001d043835	3	+	211297548	211297710	211297026	211297085	211297809	211297898			19;31;27	1;2;2	20;12;19	7;4;16	3.52709e-05	0.00622978
35/31°C	ES	Zm00001d033632	1	+	269319911	269319997	269319623	269319716	269320101	269320168			57;35;51	2;3;1	64;70;26	14;19;7	3.50127e-05	0.00622978
35/31°C	ES	Zm00001d009997	8	-	93876709	93876809	93875769	93875883	93876880	93876963			25;27;18	0;0;1	62;54;54	12;4;8	3.95771e-05	0.00688758	Zm00001d009997	3.463	10.32	1.5409	6.80864e-33	1.51995e-33
35/31°C	ES	Zm00001d018890	7	+	8475325	8475445	8475081	8475242	8475879	8475980			16;20;14	9;3;2	19;14;11	0;1;0	4.09579e-05	0.00702458
35/31°C	ES	Zm00001d037142	6	-	113766993	113767066	113766754	113766809	113769012	113769104			60;54;65	2;0;1	83;81;92	12;10;13	4.19766e-05	0.00709644
35/31°C	ES	Zm00001d017096	5	-	185268643	185268735	185268340	185268517	185269260	185269367			14;14;16	34;26;28	3;6;1	46;36;37	4.33518e-05	0.0072257
35/31°C	ES	BGI_novel_G002758	B73V4_ctg142	-	578734	584110	577966	578112	585161	585307			191;185;200	2;3;0	154;180;134	18;5;22	5.0665e-05	0.00832735	BGI_novel_G002758	0.056	0.363	2.71053	4.24961e-19	1.4349e-19
35/31°C	ES	Zm00001d053316	4	-	225863946	225864022	225862926	225863011	225864187	225864249			26;19;21	0;0;0	27;27;22	6;9;2	5.18253e-05	0.00840138
35/31°C	ES	Zm00001d048364	9	-	155134388	155134605	155133422	155133491	155137240	155137378			65;61;64	21;21;13	43;40;48	40;37;37	5.69029e-05	0.00909985
35/31°C	ES	Zm00001d011178	8	-	142041483	142041600	142041218	142041368	142041786	142041978			340;309;328	2;8;2	228;251;265	20;20;24	5.85537e-05	0.00912673
35/31°C	ES	Zm00001d053316	4	-	225863946	225864019	225862926	225863011	225864187	225864249			26;19;21	0;0;0	27;27;22	6;9;2	5.86134e-05	0.00912673
35/31°C	ES	Zm00001d052751	4	+	199807725	199807867	199807527	199807636	199807911	199807918			46;41;36	3;2;3	31;46;43	18;11;14	6.52143e-05	0.0100227
35/31°C	ES	Zm00001d003679	2	-	53863118	53863317	53862757	53862792	53863448	53863542			52;41;69	3;1;6	30;31;37	14;14;7	6.62154e-05	0.0100461
35/31°C	ES	Zm00001d021145	7	+	144095375	144095443	144095043	144095230	144095538	144095692			20;15;22	0;2;1	24;18;24	7;6;10	6.76498e-05	0.0101338
35/31°C	ES	Zm00001d049798	4	-	45041075	45041125	45040901	45040954	45042504	45042770			87;71;77	23;12;25	79;81;87	56;66;49	7.91743e-05	0.0117119
35/31°C	ES	Zm00001d022272	7	+	174090832	174090934	174090650	174090767	174091079	174091154			401;380;444	71;82;86	415;397;400	27;36;32	9.28463e-05	0.0133993
35/31°C	ES	Zm00001d024588	10	-	79476470	79476515	79475803	79475881	79476632	79476794			27;34;46	2;3;0	21;28;20	8;5;13	9.2387e-05	0.0133993
35/31°C	ES	Zm00001d034040	1	+	282019655	282019730	282019060	282019209	282020346	282020590			50;72;37	10;16;10	18;20;27	14;17;20	9.92793e-05	0.0141551	Zm00001d034040	24.703	11.24	-1.22419	3.27237e-33	7.27021e-34
35/31°C	ES	Zm00001d003679	2	-	53863118	53863324	53862757	53862792	53863448	53863542			41;31;49	3;1;6	24;23;28	14;14;7	0.000100478	0.0141555
35/31°C	ES	Zm00001d039580	3	+	8287140	8287312	8286069	8286362	8287699	8287832			18;18;27	6;6;10	35;37;35	2;2;2	0.000108036	0.0150411
35/31°C	ES	Zm00001d039580	3	+	8287135	8287312	8286069	8286362	8287699	8287832			18;20;27	6;6;10	35;38;36	2;2;2	0.000120321	0.0165568
35/31°C	ES	Zm00001d036475	6	+	89539617	89539718	89539339	89539466	89539807	89539976			304;252;219	14;9;9	243;249;278	35;37;38	0.000123807	0.0168405
35/31°C	ES	Zm00001d009364	8	+	59925882	59925934	59893267	59893434	59930016	59930086			1;1;0	0;7;1	1;3;2	0;0;1	0.000131392	0.017584
35/31°C	ES	Zm00001d052751	4	+	199807725	199807838	199807527	199807636	199807911	199808099			157;136;130	3;2;3	122;125;118	18;11;14	0.000133201	0.017584
35/31°C	ES	Zm00001d042147	3	+	153572804	153574544	153572626	153572731	153574877	153574932			66;70;55	0;0;2	89;77;62	4;6;4	0.00013373	0.017584
35/31°C	ES	Zm00001d020572	7	+	122835228	122835359	122822115	122822294	122850235	122850304			8;7;6	3;0;0	5;2;6	7;3;5	0.00016663	0.0216693
35/31°C	ES	Zm00001d047006	9	+	115026102	115026191	115025263	115025305	115026266	115026331			33;28;26	8;2;3	16;12;24	14;8;14	0.000180668	0.0232394
35/31°C	ES	Zm00001d030995	1	+	172454378	172454466	172452758	172452896	172455181	172455341			11;12;10	47;34;46	0;0;0	3;3;2	0.000188095	0.0239346	Zm00001d030995	22.986	3.09	-3.24002	9.51715e-110	8.03183e-111
35/31°C	ES	Zm00001d048415	9	-	155890813	155890900	155890329	155890549	155891204	155891269			13;15;15	25;27;37	8;9;4	85;61;64	0.000196428	0.024729
35/31°C	ES	Zm00001d028182	1	+	25722171	25722877	25721680	25721799	25723576	25723712			8;2;8	5;4;0	10;6;5	0;0;0	0.000207174	0.0258073
35/31°C	ES	Zm00001d017318	5	-	192525530	192525938	192525061	192525337	192526637	192526985			21;11;16	0;1;0	58;71;64	5;3;8	0.00022586	0.0278419
35/31°C	ES	Zm00001d037651	6	+	133041394	133041467	133040118	133040210	133041618	133041870			6;2;5	1;0;1	1;9;3	1;3;8	0.000235185	0.0283998
35/31°C	ES	Zm00001d014674	5	-	58604863	58604963	58604505	58604627	58605079	58605144			23;24;34	2;3;3	13;16;21	5;7;15	0.000235159	0.0283998
35/31°C	ES	BGI_novel_G001547	5	-	46658256	46658418	46657471	46657832	46659211	46659381			12;3;4	3;3;15	6;3;4	2;0;0	0.000240138	0.028705
35/31°C	ES	Zm00001d016544	5	-	166735292	166735462	166735093	166735192	166735542	166735630			8;7;9	1;0;1	6;13;6	2;2;5	0.000263285	0.0308858
35/31°C	ES	Zm00001d020185	7	-	98431214	98431369	98430844	98431116	98431518	98431727			8;13;14	0;0;0	16;15;8	2;5;3	0.000263602	0.0308858
35/31°C	ES	Zm00001d041801	3	+	138811294	138811419	138811108	138811222	138812087	138812177			19;41;41	0;1;1	29;29;32	3;8;4	0.000310611	0.0356871
35/31°C	ES	Zm00001d023715	10	+	16707424	16707522	16706902	16707066	16708174	16708233			18;16;17	0;0;1	19;22;12	7;2;3	0.00030896	0.0356871
35/31°C	ES	Zm00001d050526	4	+	96822965	96823097	96816368	96816567	96824732	96824836			126;88;132	1;0;4	74;88;66	1;18;14	0.000314889	0.0357247
35/31°C	ES	Zm00001d042147	3	+	153574055	153574544	153572168	153572731	153574877	153574932			13;11;8	0;0;2	11;10;16	4;6;4	0.000316976	0.0357247
35/31°C	ES	Zm00001d045783	9	-	38797920	38797972	38796733	38796820	38798072	38798146			126;126;117	9;6;3	85;77;69	25;22;7	0.000331854	0.0370487
35/31°C	ES	Zm00001d049529	4	+	33389773	33389829	33389040	33389167	33390904	33391230			2;2;5	0;0;2	1;9;2	2;2;4	0.000337358	0.0373112
35/31°C	ES	Zm00001d034834	1	+	303357594	303357750	303356718	303356845	303357925	303358276			3;1;4	66;70;59	18;12;34	59;80;68	0.000346982	0.0380202
35/31°C	ES	Zm00001d000407	B73V4_ctg58	+	21842	21902	21621	21738	21990	22065			14;27;27	0;0;0	17;28;18	6;5;3	0.000356758	0.0387327
35/31°C	ES	Zm00001d051856	4	-	172484149	172484240	172483933	172484062	172485221	172485334			13;13;10	0;0;1	14;18;10	3;5;2	0.000364049	0.0391651
35/31°C	ES	Zm00001d015446	5	-	90516394	90516562	90516264	90516324	90521511	90521622			80;60;69	0;9;0	80;99;61	14;19;14	0.000371643	0.0396218
35/31°C	ES	Zm00001d025665	10	-	125375048	125375140	125374585	125374800	125376608	125376702			14;22;37	25;12;25	28;44;21	127;90;129	0.000377925	0.0396235	Zm00001d025665	13.04	43.27	1.68332	0	0
35/31°C	ES	Zm00001d044251	3	+	223062329	223062422	223060898	223061039	223062617	223062701			61;69;85	1;1;2	34;59;38	7;3;13	0.000378355	0.0396235
35/31°C	ES	BGI_novel_G001056	3	-	154395616	154396223	154393920	154394378	154396551	154397974			41;38;41	8;9;9	61;55;65	3;3;3	0.000412761	0.0424749
35/31°C	ES	Zm00001d022267	7	+	174001374	174001479	174001228	174001297	174004217	174004343			26;11;12	4;1;1	15;21;9	12;8;11	0.000410833	0.0424749
35/31°C	ES	Zm00001d037625	6	-	132208665	132208725	132208495	132208576	132209000	132209288			53;44;51	77;81;96	35;31;34	124;151;149	0.00041856	0.0427003
35/31°C	ES	Zm00001d049161	4	-	18477181	18477374	18473342	18473428	18478260	18478458			126;73;113	10;6;9	23;27;21	0;1;0	0.000422641	0.0427481	Zm00001d049161	10.893	2.803	-1.96022	2.94229e-48	4.76047e-49
35/31°C	ES	Zm00001d045472	9	-	23408153	23408220	23407355	23407438	23408656	23408750			189;170;178	9;6;5	202;174;167	29;21;29	0.000431955	0.0433199
35/31°C	ES	Zm00001d018349	5	+	219008806	219008893	219008551	219008648	219009249	219009384			44;43;45	1;0;0	65;66;66	6;12;5	0.000452912	0.0442955
35/31°C	ES	Zm00001d012974	5	+	2611456	2612650	2611145	2611241	2613577	2613740			22;24;42	9;13;11	68;57;70	3;3;10	0.000450943	0.0442955
35/31°C	ES	Zm00001d026348	10	-	143980694	143980748	143980537	143980606	143980833	143980887			45;45;43	17;4;9	33;43;35	22;28;34	0.000452183	0.0442955
35/31°C	ES	Zm00001d051463	4	-	159591609	159591709	159591286	159591488	159591833	159592470			36;26;25	2;0;2	12;16;11	1;8;11	0.00045781	0.0444076
35/31°C	ES	Zm00001d009424	8	+	63800629	63800738	63799670	63800150	63800927	63801009			21;24;27	0;0;2	25;30;44	7;4;5	0.00048105	0.0459092
35/31°C	ES	Zm00001d013653	5	+	16271607	16271679	16269153	16269264	16271933	16272401			15;14;17	2;0;0	29;31;21	10;6;1	0.00047764	0.0459092
35/31°C	ES	Zm00001d049543	4	+	34080717	34080743	34071321	34071413	34084648	34084677			4;2;3	11;16;20	11;8;5	0;6;7	0.000492407	0.0466172
35/31°C	ES	Zm00001d015326	5	+	84632178	84632406	84631722	84631950	84632862	84633343			623;926;893	0;0;0	814;904;906	58;30;20	0.000501565	0.0471073
Sheet 27 DAG 37-31°C: Identified differeially alternative spliced events at 27DAG MDTs 37/31°C
Comparision	DAS Type	Gene ID	Chr	Strand	longExonStart	longExonEnd	shortExonStart	shortExonEnd	flankingExonStart	flankingExonEnd			IC_WT_31°C	SC_WT_31°C	IC_WT_tr_7	SC_WT_tr_7	P-value	FDR	Gene ID	WT_31 FPKM	WT_37 FPKM	log2(37/31)	Qvalue	Pvalue
37/31°C	A3SS	Zm00001d016777	5	+	175674773	175674971	175674816	175674971	175609775	175611499			10;15;5	0;0;0	12;13;19	26;19;29	3.89e-15	1.53e-11
37/31°C	A3SS	Zm00001d005151	2	+	161366861	161367938	161367821	161367938	161366487	161366607			43;34;14	0;0;0	39;35;26	4;7;8	6.44e-15	1.53e-11
37/31°C	A3SS	Zm00001d053657	4	-	238266085	238266969	238266085	238266164	238267043	238267203			51;71;74	10;8;12	18;41;23	33;26;36	7.01e-11	1.11e-07
37/31°C	A3SS	Zm00001d048515	9	-	157631096	157631165	157631096	157631149	157631280	157631548			461;496;530	173;207;186	558;503;551	57;80;77	2.17e-10	2.58e-07
37/31°C	A3SS	Zm00001d003125	2	-	33108120	33108462	33108120	33108457	33108547	33108676			17;23;17	1;1;0	5;17;12	10;7;5	6.21e-07	0.00049254
37/31°C	A3SS	Zm00001d053595	4	-	235826107	235826215	235826107	235826212	235826345	235826423			335;336;367	36;42;77	328;351;327	132;143;115	6.03e-07	0.00049254
37/31°C	A3SS	Zm00001d014246	5	+	37917853	37919088	37918894	37919088	37917676	37917779			47;39;40	1;0;0	67;52;48	4;4;6	4.72e-06	0.00249751
37/31°C	A3SS	Zm00001d045550	9	-	26528815	26528914	26528815	26528903	26528986	26529091			26;34;51	102;95;101	3;6;9	85;74;71	3.7e-06	0.00249751
37/31°C	A3SS	Zm00001d016873	5	-	178969593	178969797	178969593	178969668	178969882	178969963			1;0;0	12;20;11	15;10;21	38;40;39	4.64e-06	0.00249751	Zm00001d016873	4.096	8.616	1.19457	1.57835e-115	6.38514e-117
37/31°C	A3SS	Zm00001d048364	9	-	155133422	155134605	155133422	155133491	155137240	155137378			296;279;268	21;21;13	186;212;210	40;37;37	7.1e-06	0.00338121
37/31°C	A3SS	Zm00001d021247	7	-	146815138	146824204	146815138	146824047	146824759	146824981			52;42;53	15;16;26	79;101;104	10;9;7	8.13e-06	0.00351692
37/31°C	A3SS	Zm00001d006881	2	+	218474499	218474790	218474502	218474790	218474220	218474418			5;4;1	0;3;2	1;0;0	7;3;2	1.31e-05	0.005185	Zm00001d006881	1.71	3.096	1.18654	4.38118e-10	1.49584e-10
37/31°C	A3SS	Zm00001d024058	2	-	16434340	16434433	16434340	16434424	16436095	16436223			6;4;22	0;0;2	3;5;2	6;2;2	2.42e-05	0.00767257
37/31°C	A3SS	Zm00001d038805	6	-	164805374	164805906	164805374	164805436	164807376	164807492			59;30;50	22;29;25	243;252;263	47;45;40	2.37e-05	0.00767257	Zm00001d038805	14.083	30.8	1.2998	4.5748e-115	1.8704e-116
37/31°C	A3SS	Zm00001d031570	1	-	194694704	194695565	194694704	194695556	194696200	194696293			2;5;1	0;0;0	5;3;2	2;3;5	2.19e-05	0.00767257
37/31°C	A3SS	Zm00001d050245	4	+	75828389	75829186	75829131	75829186	75827472	75827622			489;599;487	170;158;172	409;407;368	244;289;230	2.84e-05	0.00845784
37/31°C	A3SS	Zm00001d008527	8	+	11789104	11789247	11789107	11789247	11788725	11788936			8;10;9	4;5;4	3;14;8	1;0;0	3.33e-05	0.00895885
37/31°C	A3SS	Zm00001d016331	5	-	157660260	157660604	157660260	157660471	157660698	157660773			21;39;53	6;4;8	25;28;29	0;0;1	3.39e-05	0.00895885
37/31°C	A3SS	Zm00001d029197	1	+	61899449	61901422	61900238	61901422	61898917	61899238			11;6;10	0;1;0	10;6;4	3;1;1	4e-05	0.0100172
37/31°C	A3SS	Zm00001d013361	5	+	9590557	9590704	9590580	9590704	9590342	9590482			4;10;3	3;5;3	1;5;1	14;21;7	7.96e-05	0.0187342	Zm00001d013361	2.303	5.866	1.20884	9.63499e-17	2.27164e-17
37/31°C	A3SS	Zm00001d044195	3	+	221638292	221638391	221638344	221638391	221638001	221638211			11;10;10	23;24;36	14;10;15	5;7;9	8.27e-05	0.0187342
37/31°C	A3SS	Zm00001d017692	5	+	204445686	204446069	204445753	204446069	204444739	204445268			12;9;15	5;3;6	11;25;31	1;0;2	8.85e-05	0.0191434
37/31°C	A3SS	Zm00001d021915	7	+	165862923	165863081	165863011	165863081	165862221	165862424			16;20;9	34;24;16	12;14;17	7;2;2	9.91e-05	0.0205105
37/31°C	A3SS	Zm00001d050936	4	+	132629888	132630133	132629923	132630133	132629656	132629780			14;4;4	14;13;17	21;24;31	6;13;11	0.0001472	0.0280218
37/31°C	A3SS	Zm00001d029920	1	-	94348281	94348609	94348281	94348543	94349350	94349655			3;3;4	2;1;0	0;1;2	1;5;3	0.0001471	0.0280218
37/31°C	A3SS	Zm00001d029488	1	+	72880461	72880549	72880480	72880549	72874111	72874203			1;3;3	19;9;7	9;12;13	8;10;8	0.00015312	0.0280274
37/31°C	A3SS	Zm00001d006567	2	+	211046595	211046882	211046691	211046882	211044386	211044609			22;15;19	8;3;4	17;15;16	0;2;0	0.00017927	0.0300104
37/31°C	A3SS	Zm00001d030340	1	-	123385579	123387136	123385579	123387115	123387766	123388148			0;0;1	23;13;17	5;4;5	15;14;12	0.00018287	0.0300104
37/31°C	A3SS	Zm00001d041375	3	-	114712825	114713977	114712825	114713287	114714914	114715021			17;7;6	0;0;1	11;11;16	1;5;1	0.00018244	0.0300104
37/31°C	A3SS	Zm00001d030532	1	+	142193741	142194187	142193774	142194187	142193265	142193329			3;3;3	3;5;1	6;4;4	0;1;1	0.00019499	0.030102
37/31°C	A3SS	Zm00001d012362	8	+	173027300	173027380	173027303	173027380	173025772	173026203			11;18;9	22;15;13	6;2;3	25;27;25	0.00019608	0.030102
37/31°C	A3SS	Zm00001d027957	1	-	18281447	18281605	18281447	18281599	18281715	18281757			1;2;1	11;100;5	28;30;20	106;204;87	0.00020634	0.0306869
37/31°C	A3SS	Zm00001d027466	1	-	5893762	5894304	5893762	5894292	5894738	5894834			19;19;31	28;32;33	11;10;15	60;61;44	0.00021741	0.0313531
37/31°C	A3SS	Zm00001d007455	2	+	232064968	232065166	232065117	232065166	232064679	232064779			19;26;22	41;30;40	12;5;5	54;39;60	0.00023033	0.0322401
37/31°C	A3SS	Zm00001d051617	4	-	164902239	164902360	164902239	164902349	164902446	164902825			2;0;0	10;9;11	4;10;4	18;14;13	0.00034732	0.0472256
Comparision	DAS Type	Gene ID	Chr	Strand	longExonStart	longExonEnd	shortExonStart	shortExonEnd	flankingExonStart	flankingExonEnd			IC_WT_31°C	SC_WT_31°C	IC_WT_tr_7	SC_WT_tr_7	P-value	FDR	Gene ID	WT_31 FPKM	WT_37 FPKM	log2(37/31)	Qvalue	Pvalue
37/31°C	A5SS	Zm00001d047847	9	+	143197756	143198113	143197756	143197906	143198238	143198302			887;991;861	344;367;333	809;891;868	2600;2925;2786	0	0
37/31°C	A5SS	Zm00001d047847	9	+	143197756	143198116	143197756	143197906	143198238	143198302			760;863;720	344;367;333	734;813;814	2600;2925;2786	0	0
37/31°C	A5SS	Zm00001d011719	8	-	159832552	159833084	159832969	159833084	159827164	159827279			3;2;0	5;6;2	7;3;7	0;0;0	0	0
37/31°C	A5SS	Zm00001d020936	7	+	137153950	137154774	137153950	137154403	137154935	137155084			10;10;4	0;0;0	52;56;38	11;6;8	2.23e-12	1.56e-09	Zm00001d020936	5.67	11.813	1.20262	1.28899e-41	1.40349e-42
37/31°C	A5SS	Zm00001d029316	1	-	65772785	65773165	65773039	65773165	65772233	65772428			25;39;43	0;0;1	28;33;30	7;7;12	1.35e-10	7.58e-08
37/31°C	A5SS	Zm00001d017829	5	+	207955350	207955766	207955350	207955477	207955861	207956911			49;49;56	6;8;4	31;33;20	21;23;31	3.86e-09	1.8e-06
37/31°C	A5SS	Zm00001d037625	6	-	132208665	132209288	132209000	132209288	132208495	132208576			178;186;174	77;81;96	93;118;128	124;151;149	3.17e-08	1.27e-05
37/31°C	A5SS	Zm00001d029316	1	-	65773007	65773165	65773039	65773165	65770979	65772428			1;5;2	0;0;1	2;0;3	7;7;12	4.41e-08	1.54e-05
37/31°C	A5SS	Zm00001d027230	1	+	48199	49247	48199	49124	49329	49855			99;78;78	22;12;13	30;47;31	23;29;34	8.76e-08	2.72e-05
37/31°C	A5SS	Zm00001d043592	3	-	204515035	204515205	204515058	204515205	204514620	204514932			202;183;191	109;124;99	140;145;145	33;18;35	2.65e-07	7.42e-05
37/31°C	A5SS	Zm00001d036475	6	+	89539339	89539718	89539339	89539466	89539807	89539976			206;186;149	14;9;9	163;175;176	35;37;38	7.41e-07	0.00018852
37/31°C	A5SS	Zm00001d029316	1	-	65773021	65773165	65773039	65773165	65771352	65772428			2;4;2	0;0;1	5;1;6	7;7;12	9.59e-07	0.00022362
37/31°C	A5SS	Zm00001d012897	5	+	1755252	1756219	1755252	1755437	1756345	1756520			39;47;28	0;3;2	13;14;20	11;8;7	1.1e-06	0.00023692
37/31°C	A5SS	Zm00001d015245	5	+	81065087	81065249	81065087	81065217	81065300	81065397			4;1;7	6;1;5	4;2;9	1;0;0	2.44e-06	0.0004878
37/31°C	A5SS	Zm00001d004109	2	-	83269429	83269619	83269516	83269619	83269237	83269346			6;7;3	13;10;14	12;12;13	2;5;0	3.87e-06	0.00072269
37/31°C	A5SS	Zm00001d021653	7	-	159156721	159156947	159156725	159156947	159156487	159156517			8;9;7	3;11;14	8;4;10	0;1;1	4.83e-06	0.00084479
37/31°C	A5SS	Zm00001d020399	7	-	111339042	111339159	111339063	111339159	111338470	111338666			9;1;7	3;7;5	1;1;9	0;0;0	5.36e-06	0.00088288
37/31°C	A5SS	Zm00001d041183	3	-	103251793	103251978	103251797	103251978	103251581	103251682			3;1;3	3;0;0	1;0;1	2;5;3	6.68e-06	0.00103836
37/31°C	A5SS	Zm00001d007034	2	+	220593013	220593243	220593013	220593088	220593525	220593756			4;5;8	2;2;4	12;14;7	1;0;0	7.93e-06	0.00116843
37/31°C	A5SS	Zm00001d008933	8	+	25922885	25923362	25922885	25922960	25924480	25924627			18;20;11	1;2;1	4;5;2	6;2;5	8.4e-06	0.00117534
37/31°C	A5SS	Zm00001d002534	2	+	14895365	14895714	14895365	14895538	14896271	14896553			74;106;83	4;5;7	138;146;135	29;33;34	2.28e-05	0.00304518	Zm00001d002534	10.62	22.403	1.06296	2.01282e-214	4.56226e-216
37/31°C	A5SS	Zm00001d018756	7	+	4290778	4291184	4290778	4291179	4291600	4291816			49;44;38	12;11;15	44;48;48	4;0;2	3.91e-05	0.00496997
37/31°C	A5SS	Zm00001d051976	4	-	175719939	175720075	175719970	175720075	175719744	175719840			14;25;26	11;15;11	12;15;6	34;24;25	6.05e-05	0.00736855
37/31°C	A5SS	Zm00001d019124	7	+	18112658	18112733	18112658	18112705	18112809	18112888			538;588;502	316;318;330	361;379;280	366;369;363	6.78e-05	0.00790806
37/31°C	A5SS	Zm00001d051633	4	+	165254231	165254359	165254231	165254312	165254551	165254893			2;2;0	3;0;19	4;3;1	0;1;0	9.45e-05	0.0105781
37/31°C	A5SS	Zm00001d032916	1	+	243005772	243008835	243005772	243007015	243023865	243024094			115;85;99	4;6;1	137;149;120	0;1;0	0.00011888	0.0127983
37/31°C	A5SS	Zm00001d042147	3	+	153572626	153574544	153572626	153572731	153574877	153574932			71;69;55	0;0;2	89;76;69	4;6;4	0.00014214	0.0147348
37/31°C	A5SS	Zm00001d028588	1	-	40101815	40102467	40102416	40102467	40101366	40101588			1;3;5	0;0;1	59;58;61	18;26;14	0.00018316	0.0183095	Zm00001d028588	0.96	9.743	3.63024	1.1022e-95	5.49457e-97
37/31°C	A5SS	Zm00001d011746	8	+	160674279	160674449	160674279	160674426	160674553	160674865			142;152;135	125;144;127	120;73;102	53;33;43	0.00022719	0.0216123
37/31°C	A5SS	Zm00001d017771	5	-	206343822	206344046	206343883	206344046	206343252	206343413			9;5;5	0;0;0	16;8;9	3;3;5	0.00023771	0.0216123
37/31°C	A5SS	Zm00001d021247	7	-	146824634	146824981	146824759	146824981	146823963	146824047			12;13;13	15;16;26	29;19;18	10;9;7	0.00023936	0.0216123
37/31°C	A5SS	Zm00001d038805	6	-	164805325	164805906	164805374	164805906	164804777	164804934			19;8;12	49;63;70	66;76;61	107;135;98	0.00043137	0.0377311	Zm00001d038805	14.083	30.8	1.2998	4.5748e-115	1.8704e-116
37/31°C	A5SS	Zm00001d008933	8	+	25922902	25923065	25922902	25922960	25924480	25924630			13;10;12	1;2;1	4;5;5	6;2;5	0.00046405	0.0390136
37/31°C	A5SS	Zm00001d047455	9	+	130780702	130780812	130780702	130780727	130780949	130781052			29;30;23	0;4;5	22;27;7	15;9;13	0.00047391	0.0390136
37/31°C	A5SS	Zm00001d039530	3	+	7379540	7379761	7379540	7379736	7379891	7379956			78;80;90	5;6;6	51;60;65	23;16;12	0.00056031	0.044809
Comparision	DAS Type	Gene ID	Chr	Strand	1stExonStart	1stExonEnd	2ndExonStart	2ndExonEnd	upstreamExonStart	upstreamExonEnd	downstreamExonStart	downstreamExonEnd	IC_WT_31°C	SC_WT_31°C	IC_WT_tr_7	SC_WT_tr_7	P-value	FDR	Gene ID	WT_31 FPKM	WT_37 FPKM	log2(37/31)	Qvalue	Pvalue
37/31°C	MEX	Zm00001d047847	9	+	143197530	143197642	143197756	143198116	143197351	143197405	143198238	143198302	237;236;195	777;895;749	721;813;694	799;899;892	0	0
37/31°C	MEX	Zm00001d047847	9	+	143197530	143197642	143197756	143198113	143197345	143197405	143198238	143198302	237;236;195	839;965;830	721;813;694	839;944;919	0	0
37/31°C	MEX	Zm00001d027957	1	-	18281927	18281969	18301035	18301077	18281715	18281757	18301194	18301294	14;45;18	5;34;1	19;7;1	84;90;64	2.26e-12	1.03e-09
37/31°C	MEX	Zm00001d047847	9	+	143197530	143197642	143197756	143197906	143197351	143197405	143198238	143198302	237;236;195	362;401;364	721;813;694	2667;3011;2864	3.63e-09	1.25e-06
37/31°C	MEX	Zm00001d029256	1	+	63870536	63870576	63871894	63872165	63870396	63870458	63872363	63872531	8;9;11	30;42;42	0;3;1	58;62;48	4.42e-07	0.00012171
37/31°C	MEX	Zm00001d040672	3	-	57180442	57180619	57182165	57182201	57179898	57179932	57182273	57182362	57;50;44	48;35;45	285;267;250	74;69;74	1.37e-06	0.00031498	Zm00001d040672	15.883	47.293	1.59739	0	0
37/31°C	MEX	Zm00001d043835	3	+	211297026	211297085	211297548	211297710	211290041	211290149	211297809	211297898	1;2;0	8;15;11	7;6;6	6;5;11	1.23e-05	0.00242298
Comparision	DAS Type	Gene ID	Chr	Strand	riExonStart	riExonEnd	upstreamExonStart	upstreamExonEnd	downstreamExonStart	downstreamExonEnd			IC_WT_31°C	SC_WT_31°C	IC_WT_tr_7	SC_WT_tr_7	P-value	FDR	Gene ID	WT_31 FPKM	WT_37 FPKM	log2(37/31)	Qvalue	Pvalue
37/31°C	IR	Zm00001d012979	5	+	2676134	2677267	2676134	2676285	2677038	2677267			173;181;192	40;39;48	23;21;27	44;34;56	0	0
37/31°C	IR	Zm00001d026511	10	-	147387051	147387360	147387051	147387186	147387300	147387360			7;1;10	52;32;24	143;150;137	50;55;47	0	0
37/31°C	IR	Zm00001d053657	4	-	238266085	238267841	238266085	238266164	238267043	238267841			65;79;101	10;8;12	29;37;27	33;26;36	1.98e-14	2.11e-11
37/31°C	IR	Zm00001d050437	4	-	88050316	88051057	88050316	88050437	88050838	88051057			14;8;6	0;0;0	5;9;5	9;10;10	3.14e-14	2.51e-11
37/31°C	IR	Zm00001d021960	7	-	167130028	167131326	167130028	167130188	167131181	167131326			16;15;23	40;47;24	109;117;124	40;37;40	9.06e-13	5.8e-10	Zm00001d021960	6.806	8.21	1.37622	5.83221e-121	2.25481e-122
37/31°C	IR	Zm00001d050437	4	-	88050316	88051235	88050316	88051057	88051135	88051235			13;9;8	1;0;0	10;9;8	23;6;22	2.04e-11	1.04e-08
37/31°C	IR	Zm00001d038805	6	-	164804777	164805906	164804777	164804934	164805374	164805906			34;53;41	49;63;70	276;283;278	107;135;98	2.28e-11	1.04e-08	Zm00001d038805	14.083	30.8	1.2998	4.5748e-115	1.8704e-116
37/31°C	IR	Zm00001d025449	10	-	118893409	118894106	118893409	118893469	118894030	118894106			72;84;65	40;35;29	22;19;24	50;59;53	2.6e-11	1.04e-08
37/31°C	IR	Zm00001d023327	10	-	3460776	3462675	3460776	3462021	3462123	3462675			2;1;2	0;0;0	3;8;5	3;3;16	3.39e-11	1.2e-08
37/31°C	IR	Zm00001d029316	1	-	65771352	65773165	65771352	65772428	65773039	65773165			128;114;149	0;0;1	101;95;78	7;7;12	1.13e-10	3.62e-08
37/31°C	IR	Zm00001d045054	9	+	11189097	11190767	11189097	11190061	11190631	11190767			6;15;15	92;89;90	101;146;123	128;168;152	6.23e-10	1.81e-07	Zm00001d045054	13.526	42.39	1.68164	0	0
37/31°C	IR	Zm00001d034208	1	-	286842577	286843119	286842577	286842995	286843085	286843119			2;2;3	0;0;0	1;3;4	1;5;5	6.86e-10	1.83e-07
37/31°C	IR	Zm00001d021135	7	-	143621393	143623107	143621393	143621434	143623045	143623107			614;547;535	49;46;64	147;164;153	48;45;51	1.1e-09	2.7e-07	Zm00001d021135	64.573	19.363	-2.022	0	0
37/31°C	IR	Zm00001d040852	3	-	71769110	71770021	71769110	71769144	71769913	71770021			94;82;97	44;41;43	340;377;363	52;59;48	1.62e-09	3.7e-07
37/31°C	IR	Zm00001d053452	4	+	232180806	232182003	232180806	232180875	232181941	232182003			283;329;311	136;122;130	676;756;697	111;126;118	2.03e-09	4.11e-07
37/31°C	IR	Zm00001d048415	9	-	155890329	155891269	155890329	155890549	155891204	155891269			114;105;110	25;27;37	53;93;41	85;61;64	2.06e-09	4.11e-07
37/31°C	IR	Zm00001d027667	1	-	10616202	10617414	10616202	10616672	10616748	10617414			319;402;305	4;8;3	323;347;324	43;36;40	4.56e-09	8.57e-07
37/31°C	IR	Zm00001d024053	10	+	40254346	40256739	40254346	40254490	40254756	40256739			13;24;11	7;13;12	17;23;18	0;0;2	6.37e-09	1.13e-06
37/31°C	IR	Zm00001d015100	5	+	75372332	75373320	75372332	75372506	75372846	75373320			69;62;65	71;82;81	16;15;21	82;109;108	7.79e-09	1.31e-06
37/31°C	IR	Zm00001d017771	5	-	206343252	206344046	206343252	206343413	206343883	206344046			8;8;8	0;0;0	14;11;8	3;3;5	9.86e-09	1.58e-06
37/31°C	IR	Zm00001d052346	4	-	187727429	187727813	187727429	187727615	187727710	187727813			41;48;40	22;22;19	38;34;33	72;74;59	1.16e-08	1.76e-06
37/31°C	IR	Zm00001d023530	10	-	8785990	8787509	8785990	8786905	8787146	8787509			2;0;0	3;3;2	18;12;19	1;4;0	1.21e-08	1.76e-06
37/31°C	IR	Zm00001d040672	3	-	57179898	57180619	57179898	57179932	57180442	57180619			189;200;172	36;29;37	763;844;831	47;45;42	2.47e-08	3.43e-06	Zm00001d040672	15.883	47.293	1.59739	0	0
37/31°C	IR	Zm00001d037099	6	-	112117253	112118246	112117253	112117448	112118156	112118246			29;45;59	59;70;71	85;83;91	33;35;36	2.86e-08	3.81e-06
37/31°C	IR	Zm00001d029371	1	+	67927824	67928198	67927824	67927965	67928126	67928198			107;112;131	57;67;70	42;44;40	73;67;72	3.45e-08	4.42e-06
37/31°C	IR	Zm00001d031860	1	+	204435332	204435557	204435332	204435417	204435515	204435557			115;124;155	101;94;82	54;54;52	122;109;111	9.56e-08	1.18e-05
37/31°C	IR	Zm00001d047973	9	+	146758384	146759153	146758384	146758490	146759089	146759153			54;58;55	13;11;17	414;397;391	27;17;18	1.08e-07	1.28e-05	Zm00001d047973	6.753	26.543	1.93751	0	0
37/31°C	IR	Zm00001d025665	10	-	125374585	125376702	125374585	125375140	125376608	125376702			207;263;242	20;32;38	763;882;708	25;41;23	1.27e-07	1.45e-05
37/31°C	IR	Zm00001d039061	6	+	169446126	169447230	169446126	169446594	169447100	169447230			118;113;111	100;108;104	21;27;26	74;91;88	1.7e-07	1.88e-05
37/31°C	IR	Zm00001d047973	9	+	146757936	146760693	146757936	146759153	146759229	146760693			15;13;20	16;18;23	114;125;127	42;26;30	1.79e-07	1.91e-05	Zm00001d047973	6.753	26.543	1.93751	0	0
37/31°C	IR	Zm00001d016506	5	-	165314359	165315646	165314359	165314508	165315595	165315646			62;67;69	69;53;55	296;337;281	101;92;87	1.91e-07	1.97e-05
37/31°C	IR	Zm00001d035044	6	+	3024900	3027799	3024900	3025017	3027242	3027799			905;941;851	22;21;29	857;861;840	63;67;56	8.66e-07	8.66e-05
37/31°C	IR	Zm00001d021376	7	-	150248032	150248843	150248032	150248250	150248660	150248843			48;57;45	19;20;22	20;24;14	33;31;30	1.15e-06	0.00011174
37/31°C	IR	Zm00001d052093	4	+	179377370	179377738	179377370	179377467	179377667	179377738			368;398;431	439;446;405	623;639;648	339;400;298	1.56e-06	0.00014689
37/31°C	IR	Zm00001d037395	6	+	124282339	124283094	124282339	124282394	124283049	124283094			11;12;15	41;24;24	27;39;43	11;13;25	2.28e-06	0.00020837
37/31°C	IR	Zm00001d019948	7	+	79096749	79097640	79096749	79097193	79097498	79097640			40;28;43	89;73;85	7;9;9	135;149;141	2.82e-06	0.0002507
37/31°C	IR	Zm00001d050437	4	-	88051322	88058111	88051322	88051596	88051977	88058111			11;5;5	1;0;1	4;13;4	9;7;15	5.17e-06	0.00043484
37/31°C	IR	Zm00001d043091	3	-	188993567	188994273	188993567	188993726	188993803	188994273			7;4;4	1;1;0	2;1;2	2;3;4	5.05e-06	0.00043484
37/31°C	IR	Zm00001d037200	6	+	115547369	115548048	115547369	115547440	115547738	115548048			31;55;47	18;17;25	16;19;13	20;40;36	5.64e-06	0.00046297
37/31°C	IR	Zm00001d042494	3	+	169455236	169456268	169455236	169455332	169456117	169456268			154;138;176	49;58;66	32;48;31	39;44;37	5.99e-06	0.00047876
37/31°C	IR	Zm00001d047739	9	+	140355182	140355500	140355182	140355216	140355419	140355500			64;79;59	36;49;49	99;96;101	27;19;22	6.54e-06	0.00050991
37/31°C	IR	Zm00001d006861	2	-	218044439	218046763	218044439	218046373	218046516	218046763			84;83;98	5;2;6	50;68;67	17;15;15	8.69e-06	0.00066158
37/31°C	IR	Zm00001d018013	5	+	212105242	212106027	212105242	212105368	212105632	212106027			16;16;8	14;17;28	30;23;36	5;8;1	9.05e-06	0.00067321
37/31°C	IR	Zm00001d022590	7	+	180541814	180543082	180541814	180542229	180542313	180543082			77;57;58	176;170;175	68;78;89	86;83;89	1.03e-05	0.0007484
37/31°C	IR	Zm00001d037625	6	-	132208495	132209361	132208495	132208576	132209000	132209361			102;118;119	77;81;96	65;75;73	124;151;149	1.05e-05	0.0007484
37/31°C	IR	Zm00001d052675	4	+	196966502	196967377	196966502	196966568	196967118	196967377			51;46;57	3;7;5	30;33;28	13;15;18	1.37e-05	0.00095055
37/31°C	IR	Zm00001d023230	10	-	958614	959162	958614	958742	958835	959162			1;1;4	11;4;14	9;7;14	5;4;9	2.24e-05	0.00149277
37/31°C	IR	Zm00001d053628	4	-	237227275	237228213	237227275	237227502	237227721	237228213			4;4;4	0;0;0	0;0;2	6;1;0	2.22e-05	0.00149277
37/31°C	IR	Zm00001d035500	6	+	29602331	29603916	29602331	29602615	29603222	29603916			25;30;19	0;1;2	5;11;3	4;3;2	3.07e-05	0.00200182
37/31°C	IR	Zm00001d048026	9	+	148347262	148347859	148347262	148347307	148347543	148347859			7;7;3	0;0;1	0;8;5	1;4;2	3.43e-05	0.0021962
37/31°C	IR	Zm00001d053452	4	+	232176567	232177783	232176567	232177065	232177669	232177783			59;60;75	32;30;32	182;187;151	24;41;26	3.56e-05	0.00223092
37/31°C	IR	Zm00001d047739	9	+	140347929	140355095	140347929	140348655	140355038	140355095			434;512;538	34;57;44	708;738;630	24;27;23	4.08e-05	0.00250917
37/31°C	IR	Zm00001d047758	9	-	141028169	141028914	141028169	141028353	141028443	141028914			32;29;36	47;58;52	11;11;14	54;82;65	5.49e-05	0.0033152
37/31°C	IR	Zm00001d046939	9	-	111946611	111947385	111946611	111946743	111947074	111947385			5;4;14	0;1;1	9;1;0	2;2;2	5.91e-05	0.00350201
37/31°C	IR	Zm00001d043075	3	+	188443056	188444214	188443056	188443191	188443863	188444214			84;102;72	71;81;55	27;29;20	54;85;62	6.13e-05	0.00356425
37/31°C	IR	Zm00001d048239	9	-	153044494	153045157	153044494	153044710	153045118	153045157			5;2;4	11;4;7	10;17;12	3;3;4	8.35e-05	0.00476776
37/31°C	IR	Zm00001d049742	4	+	42446622	42447325	42446622	42446748	42446897	42447325			10;15;17	6;6;4	9;19;9	2;0;0	8.53e-05	0.00479007
37/31°C	IR	Zm00001d028693	1	-	43343574	43343944	43343574	43343768	43343867	43343944			21;19;18	65;81;70	4;2;11	155;150;148	8.94e-05	0.00492963
37/31°C	IR	Zm00001d034429	1	+	292813834	292815293	292813834	292813958	292815244	292815293			189;162;179	102;111;99	94;117;83	183;166;180	0.00010241	0.00555279
37/31°C	IR	Zm00001d027788	1	+	13481434	13482393	13481434	13481515	13482280	13482393			163;225;160	12;11;7	174;189;198	36;29;26	0.00015346	0.00818177
37/31°C	IR	Zm00001d041801	3	+	138808311	138809205	138808311	138808364	138809141	138809205			38;54;50	0;1;2	18;34;29	2;5;5	0.00015653	0.00820899
37/31°C	IR	Zm00001d050936	4	+	132629656	132630133	132629656	132629780	132629923	132630133			22;18;16	14;13;17	40;54;47	6;13;11	0.00016186	0.00835141
37/31°C	IR	Zm00001d051017	4	+	137138625	137139089	137138625	137138732	137139014	137139089			15;13;15	34;40;24	2;0;1	24;35;24	0.00018025	0.0091063
37/31°C	IR	Zm00001d039061	6	+	169439479	169439953	169439479	169439593	169439871	169439953			33;22;32	27;19;26	7;7;4	17;25;17	0.00018218	0.0091063
37/31°C	IR	Zm00001d023664	10	+	14448640	14450826	14448640	14448986	14450551	14450826			162;151;119	41;40;29	584;633;635	398;389;372	0.00020147	0.00991549	Zm00001d023664	10.033	26.613	1.02226	1.30706e-48	1.22629e-49
37/31°C	IR	Zm00001d038459	6	+	157676490	157677603	157676490	157676969	157676999	157677603			110;94;116	40;36;23	119;111;117	0;37;0	0.00021049	0.0102026
37/31°C	IR	Zm00001d018217	5	-	216746610	216747166	216746610	216746722	216747092	216747166			26;53;40	21;26;15	23;37;18	48;47;46	0.00022061	0.0105333
37/31°C	IR	Zm00001d040672	3	-	57182165	57182362	57182165	57182201	57182273	57182362			11;9;5	75;76;64	96;93;93	278;254;243	0.00022765	0.0107094	Zm00001d040672	15.883	47.293	1.59739	0	0
37/31°C	IR	Zm00001d006116	2	-	199006474	199006779	199006474	199006562	199006717	199006779			22;16;21	17;3;2	4;3;4	0;1;0	0.00023792	0.0110303	Zm00001d006116	4.71	0.723	-2.90349	2.74566e-113	1.14226e-114
37/31°C	IR	Zm00001d009907	8	+	88819162	88819498	88819162	88819293	88819360	88819498			30;41;35	64;72;55	64;87;62	55;57;51	0.00024679	0.0112784
37/31°C	IR	Zm00001d053657	4	-	238265662	238267841	238265662	238265808	238266085	238267841			27;18;24	15;20;20	12;12;6	35;29;34	0.00025259	0.0113806
37/31°C	IR	Zm00001d017564	5	-	199693650	199694342	199693650	199693798	199694295	199694342			87;68;68	38;31;45	168;185;184	39;37;42	0.00027409	0.012054
37/31°C	IR	Zm00001d049416	4	+	29869491	29873229	29869491	29869951	29873098	29873229			429;428;416	5;3;2	349;357;310	8;13;13	0.00027507	0.012054
37/31°C	IR	Zm00001d036530	6	+	91284416	91284755	91284416	91284497	91284659	91284755			42;56;41	24;33;17	52;47;38	7;11;2	0.00029909	0.0129296
37/31°C	IR	Zm00001d021247	7	-	146823963	146824981	146823963	146824047	146824759	146824981			149;127;150	15;16;26	214;213;190	10;9;7	0.00030846	0.0131568
37/31°C	IR	Zm00001d029366	1	+	67605141	67605772	67605141	67605471	67605685	67605772			3;8;5	30;17;19	34;34;28	28;41;34	0.00033289	0.0140119	Zm00001d029366	5.403	9.97	1.09146	2.66713e-53	2.31482e-54
37/31°C	IR	Zm00001d035470	6	+	28271755	28272842	28271755	28271957	28272056	28272842			12;10;11	27;18;12	20;24;23	9;13;8	0.00035177	0.0146144
37/31°C	IR	Zm00001d017445	5	-	196089760	196090093	196089760	196089870	196090008	196090093			3;2;4	24;18;30	16;9;18	14;26;20	0.00038978	0.0159859
37/31°C	IR	Zm00001d008933	8	+	25922885	25924627	25922885	25922960	25924480	25924627			24;40;16	1;2;1	14;9;12	6;2;5	0.00040625	0.0162448
37/31°C	IR	Zm00001d017829	5	+	207955350	207956911	207955350	207955766	207955861	207956911			18;11;10	34;38;30	21;28;11	10;5;12	0.00040496	0.0162448
37/31°C	IR	Zm00001d032659	1	-	233393888	233398806	233393888	233394055	233398095	233398806			1344;1451;1410	19;14;10	921;977;876	29;20;29	0.00041283	0.0163042
37/31°C	IR	Zm00001d045311	9	-	18789626	18789840	18789626	18789679	18789784	18789840			1;0;2	4;6;9	6;6;3	6;2;4	0.00043828	0.0170984
37/31°C	IR	Zm00001d006591	2	-	211745769	211746303	211745769	211745844	211746069	211746303			9;15;14	18;15;9	11;6;14	69;72;59	0.0004666	0.0179837
37/31°C	IR	Zm00001d015714	5	+	110432548	110433762	110432548	110432626	110432718	110433762			40;25;19	69;48;48	47;59;48	30;50;43	0.00048269	0.0183824
37/31°C	IR	Zm00001d006090	2	+	197866349	197866728	197866349	197866434	197866543	197866728			2;8;10	23;17;26	17;17;9	10;11;10	0.00049215	0.0185223
37/31°C	IR	Zm00001d010604	8	+	121657068	121658405	121657068	121657962	121658195	121658405			19;20;14	23;12;26	12;5;10	39;62;53	0.00054505	0.0202745
37/31°C	IR	Zm00001d040795	3	-	66276350	66276885	66276350	66276578	66276829	66276885			11;8;11	0;0;2	17;7;14	2;5;2	0.00057142	0.0207026
37/31°C	IR	Zm00001d010056	8	+	97514127	97514382	97514127	97514205	97514292	97514382			8;5;4	8;5;19	1;5;1	82;63;61	0.00057597	0.0207026	Zm00001d010056	5.27	12.9	1.28468	1.01356e-87	5.48165e-89
37/31°C	IR	Zm00001d022272	7	+	174089323	174089760	174089323	174089450	174089634	174089760			104;97;112	14;18;13	59;63;63	2;2;2	0.00056993	0.0207026
37/31°C	IR	Zm00001d048802	4	+	5765115	5765746	5765115	5765279	5765628	5765746			10;7;15	20;7;15	0;3;6	26;36;30	0.00061005	0.0214455
37/31°C	IR	Zm00001d000401	B73V4_ctg248	+	21766	22709	21766	22504	22662	22709			54;67;77	25;20;15	67;72;54	7;6;3	0.00060686	0.0214455
37/31°C	IR	Zm00001d024058	2	-	16434340	16436223	16434340	16434424	16436095	16436223			12;11;17	0;0;2	16;5;9	6;2;2	0.00065591	0.0228072
37/31°C	IR	Zm00001d052624	4	-	195161367	195162633	195161367	195161427	195162554	195162633			390;433;353	113;126;97	197;166;174	89;111;111	0.00066803	0.022979
37/31°C	IR	Zm00001d019792	7	+	62170061	62170355	62170061	62170161	62170242	62170355			6;16;6	1;0;1	29;45;49	12;15;5	0.00072081	0.0245307	Zm00001d019792	4.54	26.046	2.53969	0	0
37/31°C	IR	Zm00001d029478	1	-	72424389	72425349	72424389	72424464	72425185	72425349			6;13;8	0;0;1	76;100;53	7;4;4	0.00075399	0.0253896
37/31°C	IR	Zm00001d019624	7	-	46608168	46609468	46608168	46608371	46608721	46609468			151;173;138	8;9;11	99;120;100	27;24;12	0.00076501	0.0254924
37/31°C	IR	Zm00001d046300	9	+	79370863	79371479	79370863	79371055	79371417	79371479			139;118;147	67;51;60	43;39;35	37;48;31	0.00078919	0.0260271	Zm00001d046300	12.676	4.86	-1.49437	2.03945e-30	2.89499e-31
37/31°C	IR	Zm00001d020020	7	+	86222032	86222601	86222032	86222090	86222531	86222601			125;112;113	178;167;136	259;293;235	188;177;169	0.00085339	0.0273624
37/31°C	IR	Zm00001d002511	2	+	14416672	14418068	14416672	14417519	14417723	14418068			14;6;1	2;0;0	8;8;10	4;1;5	0.00085534	0.0273624
37/31°C	IR	Zm00001d023262	10	-	1595153	1596112	1595153	1595219	1595944	1596112			51;51;50	4;4;7	57;48;54	0;3;0	0.00084256	0.0273624
37/31°C	IR	Zm00001d039226	6	-	173879500	173881185	173879500	173880142	173881065	173881185			16;15;11	0;1;0	24;11;18	0;4;5	0.00088738	0.0281063	Zm00001d039226	1.323	2.813	1.53447	2.30134e-16	5.51005e-17
37/31°C	IR	Zm00001d004109	2	-	83269237	83269619	83269237	83269346	83269429	83269619			17;15;18	6;4;1	9;14;6	10;12;9	0.00090366	0.0282357
37/31°C	IR	Zm00001d016873	5	-	178970041	178974635	178970041	178970698	178971457	178974635			47;51;43	9;18;11	219;202;189	18;21;18	0.00090912	0.0282357	Zm00001d016873	4.096	8.616	1.19457	1.57835e-115	6.38514e-117
37/31°C	IR	Zm00001d030034	1	+	101178416	101179303	101178416	101178530	101178885	101179303			93;119;156	51;45;51	93;68;61	69;84;52	0.00092103	0.0283304
37/31°C	IR	Zm00001d002937	2	-	27422201	27423319	27422201	27422285	27423115	27423319			65;67;88	7;8;6	79;83;61	19;21;27	0.0010189	0.0310237
37/31°C	IR	Zm00001d040673	3	-	57203597	57204192	57203597	57203686	57204057	57204192			23;7;26	2;1;0	12;16;13	3;5;4	0.00102798	0.0310237
37/31°C	IR	Zm00001d006162	2	+	200219039	200220238	200219039	200219280	200219655	200220238			2;7;9	4;1;1	4;5;10	0;0;0	0.00103801	0.0310337
37/31°C	IR	Zm00001d020438	7	-	114217015	114218362	114217015	114217158	114218252	114218362			422;426;434	447;438;443	152;147;129	500;529;502	0.00108781	0.0322214
37/31°C	IR	Zm00001d052198	4	+	183153864	183158408	183153864	183153935	183154439	183158408			28;34;40	8;3;10	14;13;23	14;15;14	0.00113731	0.0333784
37/31°C	IR	Zm00001d016000	5	+	138567757	138568157	138567757	138568002	138568077	138568157			23;31;19	6;11;10	41;56;40	4;1;6	0.00115813	0.0336805
37/31°C	IR	Zm00001d000357	B73V4_ctg48	+	43152	43351	43152	43189	43276	43351			17;23;20	56;75;62	8;7;9	126;112;91	0.00123353	0.0355502
37/31°C	IR	Zm00001d047401	9	+	128895160	128895607	128895160	128895238	128895499	128895607			40;62;43	7;13;4	78;82;77	4;1;3	0.0012538	0.0358117
37/31°C	IR	Zm00001d014241	5	+	37755993	37756626	37755993	37756215	37756507	37756626			0;1;2	3;5;1	4;4;10	2;3;0	0.00127397	0.0360657
37/31°C	IR	Zm00001d022355	7	-	176074354	176075434	176074354	176074431	176075384	176075434			11;9;6	0;2;0	20;4;9	4;4;4	0.00141518	0.0393667
37/31°C	IR	Zm00001d045808	9	+	40487332	40488023	40487332	40487407	40487901	40488023			60;49;26	12;7;12	24;29;17	25;19;18	0.0014124	0.0393667
37/31°C	IR	Zm00001d034713	1	-	300504820	300505640	300504820	300504901	300505487	300505640			2;4;10	19;16;18	31;40;33	27;31;33	0.00151934	0.0418998	Zm00001d034713	5.053	2.6	-1.15011	2.77234e-17	6.36533e-18
37/31°C	IR	Zm00001d010279	8	+	107179776	107180541	107179776	107179950	107180471	107180541			8;4;6	9;3;3	0;2;0	5;9;4	0.00164084	0.0448636	Zm00001d010279	3.76	0.656	-2.48881	4.60575e-37	5.46747e-38
37/31°C	IR	Zm00001d016679	5	-	172381618	172385294	172381618	172382853	172384629	172385294			799;759;760	78;79;51	942;1013;886	47;49;28	0.00184326	0.0499712
Comparision	DAS Type	Gene ID	Chr	Strand	skipExonStart	skipExonEnd	upstreamExonStart	upstreamExonEnd	downstreamExonStart	downstreamExonEnd			IC_WT_31°C	SC_WT_31°C	IC_WT_tr_7	SC_WT_tr_7	P-value	FDR	Gene ID	WT_31 FPKM	WT_37 FPKM	log2(37/31)	Qvalue	Pvalue
37/31°C	ES	Zm00001d027756	1	+	12714973	12715107	12712735	12714559	12715294	12716143			792;729;713	90;82;83	246;235;265	439;440;488	0	0
37/31°C	ES	BGI_novel_G002237	7	-	181069744	181069839	181068287	181069480	181070524	181070820			664;729;661	13;23;20	595;625;616	88;119;97	0	0
37/31°C	ES	Zm00001d016777	5	+	175612043	175612086	175611169	175611499	175674816	175674971			8;3;7	0;0;0	5;6;1	26;19;29	1.11e-16	4.38e-13
37/31°C	ES	Zm00001d047847	9	+	143198021	143198114	143197756	143197906	143198238	143198302			73;92;73	344;367;333	45;58;44	2600;2925;2786	4.33e-15	1.28e-11
37/31°C	ES	Zm00001d029041	1	-	55781018	55781120	55780147	55780549	55781254	55781392			89;83;79	3;5;1	84;73;75	34;26;40	8.77e-15	2.08e-11
37/31°C	ES	Zm00001d017829	5	+	207955729	207955766	207955350	207955477	207955861	207956102			30;36;29	6;8;4	13;4;11	21;23;31	3.35e-13	6.6e-10
37/31°C	ES	Zm00001d029041	1	-	55781018	55781096	55780147	55780549	55781254	55781392			147;137;141	3;5;1	136;157;137	34;26;40	2.86e-12	4.84e-09
37/31°C	ES	Zm00001d029316	1	-	65772501	65772950	65772233	65772428	65773039	65773165			88;56;86	0;0;1	58;44;43	7;7;12	1.13e-11	1.68e-08
37/31°C	ES	Zm00001d034364	1	+	290905155	290905202	290905001	290905082	290905331	290905482			21;9;6	0;0;0	16;18;6	6;11;7	2.08e-11	2.74e-08
37/31°C	ES	Zm00001d028034	1	+	20933902	20934176	20933420	20933781	20934284	20934428			149;166;187	62;74;78	61;66;69	100;74;104	2.92e-11	3.46e-08
37/31°C	ES	Zm00001d029316	1	-	65772501	65772945	65772233	65772428	65773039	65773165			97;53;91	0;0;1	66;51;46	7;7;12	5.11e-11	5.49e-08
37/31°C	ES	Zm00001d053266	4	+	223205709	223205914	223202079	223202537	223206024	223206857			13;17;15	0;0;0	22;49;32	10;7;8	1.25e-10	1.23e-07	Zm00001d053266	4.75	13.52	1.56443	4.13084e-117	1.64741e-118
37/31°C	ES	Zm00001d028034	1	+	20933902	20934169	20933420	20933781	20934284	20934428			112;113;151	62;74;78	55;46;41	100;74;104	2.33e-10	2.12e-07
37/31°C	ES	Zm00001d031059	1	-	175159052	175159139	175158641	175158740	175159235	175159723			76;73;60	3;0;0	38;41;35	11;17;7	3.28e-10	2.77e-07
37/31°C	ES	Zm00001d043835	3	+	211296862	211296897	211290041	211290149	211297026	211297085			4;2;5	0;0;0	4;1;3	6;4;3	3.75e-10	2.96e-07
37/31°C	ES	Zm00001d005151	2	+	161366861	161366984	161366487	161366607	161367821	161367938			14;7;10	0;0;0	16;12;24	4;7;8	1.41e-09	1.02e-06
37/31°C	ES	Zm00001d011719	8	-	159832969	159833084	159827164	159827279	159833196	159833549			13;9;5	5;6;2	0;1;1	5;12;10	1.46e-09	1.02e-06
37/31°C	ES	Zm00001d053743	4	+	240295127	240295200	240294943	240295044	240295797	240295869			57;48;56	1;4;0	45;36;47	21;18;11	6.35e-09	4.17e-06
37/31°C	ES	Zm00001d002534	2	+	14895647	14895714	14895365	14895538	14896271	14896553			31;56;49	4;5;7	35;57;52	29;33;34	1.5e-08	9.35e-06	Zm00001d002534	10.62	22.403	1.06296	2.01282e-214	4.56226e-216
37/31°C	ES	Zm00001d046112	9	+	63974011	63974056	63973674	63973861	63974340	63974417			438;469;417	108;83;94	502;530;539	278;255;269	1.63e-08	9.65e-06
37/31°C	ES	Zm00001d043835	3	+	211292037	211292087	211290041	211290149	211297026	211297085			5;2;7	0;0;0	2;8;1	6;4;3	1.82e-08	1.03e-05
37/31°C	ES	Zm00001d050112	4	+	66643374	66643470	66643262	66643280	66644092	66644432			35;37;25	1;1;0	20;41;27	13;7;14	2.78e-08	1.5e-05
37/31°C	ES	Zm00001d029316	1	-	65772785	65772945	65770979	65772428	65773039	65773165			16;5;12	0;0;1	17;16;7	7;7;12	6.68e-08	3.44e-05
37/31°C	ES	Zm00001d029256	1	+	63870536	63870576	63870396	63870458	63871894	63872165			18;28;15	0;0;0	8;7;9	3;7;5	7.03e-08	3.47e-05
37/31°C	ES	Zm00001d048415	9	-	155890847	155890900	155890329	155890549	155891204	155891269			22;31;23	25;27;37	15;12;6	85;61;64	1.03e-07	4.8e-05
37/31°C	ES	BGI_novel_G001488	5	-	6155154	6155603	6154581	6155014	6155680	6155977			1064;1082;1192	17;32;37	338;347;450	33;42;33	1.05e-07	4.8e-05
37/31°C	ES	Zm00001d028676	1	+	42760500	42760606	42760381	42760411	42760714	42760779			39;50;37	3;0;0	38;36;31	15;7;10	1.15e-07	5.04e-05
37/31°C	ES	Zm00001d005151	2	+	161366691	161366784	161366487	161366607	161367821	161367938			10;11;15	0;0;0	26;20;17	4;7;8	1.64e-07	6.92e-05
37/31°C	ES	Zm00001d011178	8	-	142041483	142041579	142041218	142041368	142041786	142041978			158;158;154	2;8;2	113;126;131	20;20;24	2.23e-07	9.08e-05
37/31°C	ES	Zm00001d007507	2	+	233451697	233451772	233451072	233451234	233451906	233452014			8;12;9	0;0;0	7;9;6	2;6;5	2.9e-07	0.00011456
37/31°C	ES	Zm00001d040855	3	+	72171133	72171352	72170057	72170357	72172234	72172321			159;152;147	82;77;79	59;73;73	75;98;103	5.12e-07	0.00019543
37/31°C	ES	Zm00001d025827	10	+	131094578	131094660	131090735	131090852	131102890	131103016			757;738;782	41;46;39	669;730;652	98;131;108	7.4e-07	0.00027361
37/31°C	ES	Zm00001d027880	1	-	16438987	16439099	16438660	16438754	16439175	16439231			8;9;4	0;0;1	4;2;7	2;4;6	7.88e-07	0.00028245
37/31°C	ES	Zm00001d040672	3	-	57180442	57180619	57179898	57179932	57182165	57182201			55;44;53	41;31;29	99;107;103	217;207;184	1.15e-06	0.00039892	Zm00001d040672	15.883	47.293	1.59739	0	0
37/31°C	ES	Zm00001d028034	1	+	20933902	20934075	20933420	20933781	20934284	20934428			89;85;96	62;74;78	47;40;38	100;74;104	1.28e-06	0.00043165
37/31°C	ES	Zm00001d053807	4	+	241441600	241441664	241424338	241424431	241454258	241454664			3;3;1	0;0;0	9;3;1	2;5;6	1.39e-06	0.00043268
37/31°C	ES	Zm00001d027880	1	-	16438987	16439038	16438660	16438754	16439175	16439231			8;9;4	0;0;1	4;2;7	2;4;6	1.35e-06	0.00043268
37/31°C	ES	Zm00001d044195	3	+	221638344	221638391	221638001	221638211	221639995	221640058			25;26;45	71;62;67	10;10;11	99;90;120	1.37e-06	0.00043268
37/31°C	ES	Zm00001d027880	1	-	16438987	16439047	16438660	16438754	16439175	16439231			9;10;5	0;0;1	7;6;7	2;4;6	1.53e-06	0.00046532
37/31°C	ES	Zm00001d049416	4	+	29870262	29870333	29869491	29869951	29873098	29873229			7;10;11	5;3;2	3;3;1	8;13;13	2.44e-06	0.00072246
37/31°C	ES	Zm00001d031894	1	+	205695322	205695369	205694551	205694598	205695453	205695556			75;50;66	2;3;3	46;51;62	19;10;19	2.56e-06	0.00074023
37/31°C	ES	Zm00001d017997	5	+	211649352	211649535	211648626	211648834	211649812	211649855			2;1;3	2;3;6	5;7;5	0;2;0	2.8e-06	0.00078838
37/31°C	ES	Zm00001d027880	1	-	16438987	16439035	16438660	16438754	16439175	16439231			8;9;4	0;0;1	7;2;7	2;4;6	3.32e-06	0.00091275
37/31°C	ES	Zm00001d036571	6	-	93100086	93100179	93099400	93099601	93101701	93101914			19;7;13	0;0;1	20;21;19	7;2;9	4.2e-06	0.00111991
37/31°C	ES	Zm00001d047065	9	-	117085690	117085778	117085203	117085614	117086325	117086399			23;15;22	1;0;0	6;12;10	8;8;1	4.26e-06	0.00111991
37/31°C	ES	Zm00001d012897	5	+	1755990	1756219	1755252	1755437	1756345	1756520			34;27;16	0;3;2	13;14;14	11;8;7	4.42e-06	0.00113756
37/31°C	ES	Zm00001d002143	2	+	6640044	6640421	6637742	6637798	6640660	6640731			3;2;2	3;1;1	5;6;5	1;0;0	4.61e-06	0.00116069
37/31°C	ES	Zm00001d012525	8	+	176091390	176091573	176091209	176091311	176091653	176091765			54;60;70	0;0;0	86;101;104	8;7;13	4.87e-06	0.00120029
37/31°C	ES	Zm00001d013499	5	+	12907875	12907982	12907574	12907793	12908456	12908548			17;25;12	0;1;0	17;12;13	3;5;5	6.24e-06	0.00150755
37/31°C	ES	Zm00001d028676	1	+	42760500	42760652	42760381	42760411	42760714	42760779			14;28;10	3;0;0	17;18;19	15;7;10	6.76e-06	0.00159969
37/31°C	ES	Zm00001d021135	7	-	143622806	143622890	143620369	143621434	143623045	143623107			254;213;256	49;46;64	89;87;82	48;45;51	7.02e-06	0.00162859	Zm00001d021135	64.573	19.363	-2.022	0	0
37/31°C	ES	Zm00001d015557	5	+	97437808	97437915	97437490	97437615	97437993	97438142			6;8;8	0;0;0	5;7;10	3;6;2	7.52e-06	0.00171142
37/31°C	ES	Zm00001d012156	8	+	169069534	169069584	169068974	169069024	169069958	169070782			74;55;66	1;1;0	54;68;59	9;10;10	8.06e-06	0.00179973
37/31°C	ES	Zm00001d022046	7	+	168714575	168714745	168714369	168714501	168716709	168716809			18;13;11	0;0;0	22;22;18	5;7;2	9.2e-06	0.00201549
37/31°C	ES	Zm00001d012295	8	-	172041013	172041188	172040556	172040764	172042777	172042976			0;1;0	7;3;11	4;4;9	7;3;6	1.04e-05	0.0022329
37/31°C	ES	Zm00001d012897	5	+	1756081	1756219	1755252	1755437	1756345	1756520			14;19;11	0;3;2	7;10;7	11;8;7	1.37e-05	0.00289245
37/31°C	ES	Zm00001d015406	5	+	88486491	88486540	88485470	88485570	88490120	88490208			105;90;92	1;2;0	169;192;190	19;21;21	1.81e-05	0.00376146
37/31°C	ES	Zm00001d018904	7	+	8856400	8856533	8856219	8856314	8856611	8856741			30;32;50	0;2;0	50;43;42	3;14;9	1.94e-05	0.00393446
37/31°C	ES	Zm00001d034364	1	+	290905155	290905247	290905001	290905082	290905331	290905482			72;67;45	0;0;0	63;62;45	6;11;7	1.96e-05	0.00393446
37/31°C	ES	Zm00001d013798	5	-	20556224	20556347	20556022	20556142	20560759	20560873			5;14;9	2;0;0	2;1;2	2;1;3	2.6e-05	0.00512511
37/31°C	ES	Zm00001d024155	10	+	50393872	50393949	50393569	50393717	50394023	50394147			8;13;23	0;0;0	15;12;6	5;3;4	2.68e-05	0.00519757
37/31°C	ES	Zm00001d013421	5	+	11020861	11020946	11019580	11019671	11021033	11021107			4;4;11	0;0;1	13;8;7	1;6;7	2.94e-05	0.00561107
37/31°C	ES	Zm00001d014967	5	-	70454307	70454393	70453884	70453989	70454481	70454632			8;5;6	0;0;0	4;4;2	1;2;7	3.08e-05	0.00578085
37/31°C	ES	Zm00001d043907	3	-	213521278	213521374	213518884	213518955	213522607	213522664			81;86;90	0;3;1	78;99;91	8;16;11	3.36e-05	0.00621044
37/31°C	ES	Zm00001d044649	3	+	234061275	234061476	234060011	234061127	234061727	234062437			24;34;41	2;0;0	22;18;37	7;4;4	3.45e-05	0.00622978
37/31°C	ES	Zm00001d043835	3	+	211297548	211297710	211297026	211297085	211297809	211297898			19;31;27	1;2;2	20;12;19	7;4;16	3.53e-05	0.00622978
37/31°C	ES	Zm00001d033632	1	+	269319911	269319997	269319623	269319716	269320101	269320168			57;35;51	2;3;1	64;70;26	14;19;7	3.5e-05	0.00622978
37/31°C	ES	Zm00001d009997	8	-	93876709	93876809	93875769	93875883	93876880	93876963			25;27;18	0;0;1	62;54;54	12;4;8	3.96e-05	0.00688758
37/31°C	ES	Zm00001d018890	7	+	8475325	8475445	8475081	8475242	8475879	8475980			16;20;14	9;3;2	19;14;11	0;1;0	4.1e-05	0.00702458
37/31°C	ES	Zm00001d037142	6	-	113766993	113767066	113766754	113766809	113769012	113769104			60;54;65	2;0;1	83;81;92	12;10;13	4.2e-05	0.00709644
37/31°C	ES	Zm00001d017096	5	-	185268643	185268735	185268340	185268517	185269260	185269367			14;14;16	34;26;28	3;6;1	46;36;37	4.34e-05	0.0072257
37/31°C	ES	BGI_novel_G002758	B73V4_ctg142	-	578734	584110	577966	578112	585161	585307			191;185;200	2;3;0	154;180;134	18;5;22	5.07e-05	0.00832735
37/31°C	ES	Zm00001d053316	4	-	225863946	225864022	225862926	225863011	225864187	225864249			26;19;21	0;0;0	27;27;22	6;9;2	5.18e-05	0.00840138
37/31°C	ES	Zm00001d048364	9	-	155134388	155134605	155133422	155133491	155137240	155137378			65;61;64	21;21;13	43;40;48	40;37;37	5.69e-05	0.00909985
37/31°C	ES	Zm00001d011178	8	-	142041483	142041600	142041218	142041368	142041786	142041978			340;309;328	2;8;2	228;251;265	20;20;24	5.86e-05	0.00912673
37/31°C	ES	Zm00001d053316	4	-	225863946	225864019	225862926	225863011	225864187	225864249			26;19;21	0;0;0	27;27;22	6;9;2	5.86e-05	0.00912673
37/31°C	ES	Zm00001d052751	4	+	199807725	199807867	199807527	199807636	199807911	199807918			46;41;36	3;2;3	31;46;43	18;11;14	6.52e-05	0.0100227
37/31°C	ES	Zm00001d003679	2	-	53863118	53863317	53862757	53862792	53863448	53863542			52;41;69	3;1;6	30;31;37	14;14;7	6.62e-05	0.0100461
37/31°C	ES	Zm00001d021145	7	+	144095375	144095443	144095043	144095230	144095538	144095692			20;15;22	0;2;1	24;18;24	7;6;10	6.76e-05	0.0101338
37/31°C	ES	Zm00001d049798	4	-	45041075	45041125	45040901	45040954	45042504	45042770			87;71;77	23;12;25	79;81;87	56;66;49	7.92e-05	0.0117119
37/31°C	ES	Zm00001d022272	7	+	174090832	174090934	174090650	174090767	174091079	174091154			401;380;444	71;82;86	415;397;400	27;36;32	9.28e-05	0.0133993
37/31°C	ES	Zm00001d024588	10	-	79476470	79476515	79475803	79475881	79476632	79476794			27;34;46	2;3;0	21;28;20	8;5;13	9.24e-05	0.0133993
37/31°C	ES	Zm00001d034040	1	+	282019655	282019730	282019060	282019209	282020346	282020590			50;72;37	10;16;10	18;20;27	14;17;20	9.93e-05	0.0141551
37/31°C	ES	Zm00001d003679	2	-	53863118	53863324	53862757	53862792	53863448	53863542			41;31;49	3;1;6	24;23;28	14;14;7	0.00010048	0.0141554
37/31°C	ES	Zm00001d039580	3	+	8287140	8287312	8286069	8286362	8287699	8287832			18;18;27	6;6;10	35;37;35	2;2;2	0.00010804	0.0150411
37/31°C	ES	Zm00001d039580	3	+	8287135	8287312	8286069	8286362	8287699	8287832			18;20;27	6;6;10	35;38;36	2;2;2	0.00012032	0.0165568
37/31°C	ES	Zm00001d036475	6	+	89539617	89539718	89539339	89539466	89539807	89539976			304;252;219	14;9;9	243;249;278	35;37;38	0.00012381	0.0168405
37/31°C	ES	Zm00001d009364	8	+	59925882	59925934	59893267	59893434	59930016	59930086			1;1;0	0;7;1	1;3;2	0;0;1	0.00013139	0.017584
37/31°C	ES	Zm00001d052751	4	+	199807725	199807838	199807527	199807636	199807911	199808099			157;136;130	3;2;3	122;125;118	18;11;14	0.0001332	0.017584
37/31°C	ES	Zm00001d042147	3	+	153572804	153574544	153572626	153572731	153574877	153574932			66;70;55	0;0;2	89;77;62	4;6;4	0.00013373	0.017584
37/31°C	ES	Zm00001d020572	7	+	122835228	122835359	122822115	122822294	122850235	122850304			8;7;6	3;0;0	5;2;6	7;3;5	0.00016663	0.0216693
37/31°C	ES	Zm00001d047006	9	+	115026102	115026191	115025263	115025305	115026266	115026331			33;28;26	8;2;3	16;12;24	14;8;14	0.00018067	0.0232394
37/31°C	ES	Zm00001d030995	1	+	172454378	172454466	172452758	172452896	172455181	172455341			11;12;10	47;34;46	0;0;0	3;3;2	0.0001881	0.0239346	Zm00001d030995	22.986	3	-2.95761	4.80043e-102	2.245e-103
37/31°C	ES	Zm00001d048415	9	-	155890813	155890900	155890329	155890549	155891204	155891269			13;15;15	25;27;37	8;9;4	85;61;64	0.00019643	0.024729
37/31°C	ES	Zm00001d028182	1	+	25722171	25722877	25721680	25721799	25723576	25723712			8;2;8	5;4;0	10;6;5	0;0;0	0.00020717	0.0258073
37/31°C	ES	Zm00001d017318	5	-	192525530	192525938	192525061	192525337	192526637	192526985			21;11;16	0;1;0	58;71;64	5;3;8	0.00022586	0.0278419
37/31°C	ES	Zm00001d037651	6	+	133041394	133041467	133040118	133040210	133041618	133041870			6;2;5	1;0;1	1;9;3	1;3;8	0.00023519	0.0283998
37/31°C	ES	Zm00001d014674	5	-	58604863	58604963	58604505	58604627	58605079	58605144			23;24;34	2;3;3	13;16;21	5;7;15	0.00023516	0.0283998
37/31°C	ES	BGI_novel_G001547	5	-	46658256	46658418	46657471	46657832	46659211	46659381			12;3;4	3;3;15	6;3;4	2;0;0	0.00024014	0.0287049
37/31°C	ES	Zm00001d016544	5	-	166735292	166735462	166735093	166735192	166735542	166735630			8;7;9	1;0;1	6;13;6	2;2;5	0.00026329	0.0308858
37/31°C	ES	Zm00001d020185	7	-	98431214	98431369	98430844	98431116	98431518	98431727			8;13;14	0;0;0	16;15;8	2;5;3	0.0002636	0.0308858
37/31°C	ES	Zm00001d041801	3	+	138811294	138811419	138811108	138811222	138812087	138812177			19;41;41	0;1;1	29;29;32	3;8;4	0.00031061	0.0356871
37/31°C	ES	Zm00001d023715	10	+	16707424	16707522	16706902	16707066	16708174	16708233			18;16;17	0;0;1	19;22;12	7;2;3	0.00030896	0.0356871
37/31°C	ES	Zm00001d050526	4	+	96822965	96823097	96816368	96816567	96824732	96824836			126;88;132	1;0;4	74;88;66	1;18;14	0.00031489	0.0357247
37/31°C	ES	Zm00001d042147	3	+	153574055	153574544	153572168	153572731	153574877	153574932			13;11;8	0;0;2	11;10;16	4;6;4	0.00031698	0.0357247
37/31°C	ES	Zm00001d045783	9	-	38797920	38797972	38796733	38796820	38798072	38798146			126;126;117	9;6;3	85;77;69	25;22;7	0.00033185	0.0370487
37/31°C	ES	Zm00001d049529	4	+	33389773	33389829	33389040	33389167	33390904	33391230			2;2;5	0;0;2	1;9;2	2;2;4	0.00033736	0.0373112
37/31°C	ES	Zm00001d034834	1	+	303357594	303357750	303356718	303356845	303357925	303358276			3;1;4	66;70;59	18;12;34	59;80;68	0.00034698	0.0380202
37/31°C	ES	Zm00001d000407	B73V4_ctg58	+	21842	21902	21621	21738	21990	22065			14;27;27	0;0;0	17;28;18	6;5;3	0.00035676	0.0387327
37/31°C	ES	Zm00001d051856	4	-	172484149	172484240	172483933	172484062	172485221	172485334			13;13;10	0;0;1	14;18;10	3;5;2	0.00036405	0.0391651
37/31°C	ES	Zm00001d015446	5	-	90516394	90516562	90516264	90516324	90521511	90521622			80;60;69	0;9;0	80;99;61	14;19;14	0.00037164	0.0396218
37/31°C	ES	Zm00001d025665	10	-	125375048	125375140	125374585	125374800	125376608	125376702			14;22;37	25;12;25	28;44;21	127;90;129	0.00037792	0.0396235
37/31°C	ES	Zm00001d044251	3	+	223062329	223062422	223060898	223061039	223062617	223062701			61;69;85	1;1;2	34;59;38	7;3;13	0.00037836	0.0396235
37/31°C	ES	BGI_novel_G001056	3	-	154395616	154396223	154393920	154394378	154396551	154397974			41;38;41	8;9;9	61;55;65	3;3;3	0.00041276	0.0424749
37/31°C	ES	Zm00001d022267	7	+	174001374	174001479	174001228	174001297	174004217	174004343			26;11;12	4;1;1	15;21;9	12;8;11	0.00041083	0.0424749
37/31°C	ES	Zm00001d037625	6	-	132208665	132208725	132208495	132208576	132209000	132209288			53;44;51	77;81;96	35;31;34	124;151;149	0.00041856	0.0427003
37/31°C	ES	Zm00001d049161	4	-	18477181	18477374	18473342	18473428	18478260	18478458			126;73;113	10;6;9	23;27;21	0;1;0	0.00042264	0.0427481
37/31°C	ES	Zm00001d045472	9	-	23408153	23408220	23407355	23407438	23408656	23408750			189;170;178	9;6;5	202;174;167	29;21;29	0.00043195	0.0433199
37/31°C	ES	Zm00001d018349	5	+	219008806	219008893	219008551	219008648	219009249	219009384			44;43;45	1;0;0	65;66;66	6;12;5	0.00045291	0.0442955
37/31°C	ES	Zm00001d012974	5	+	2611456	2612650	2611145	2611241	2613577	2613740			22;24;42	9;13;11	68;57;70	3;3;10	0.00045094	0.0442955
37/31°C	ES	Zm00001d026348	10	-	143980694	143980748	143980537	143980606	143980833	143980887			45;45;43	17;4;9	33;43;35	22;28;34	0.00045218	0.0442955
37/31°C	ES	Zm00001d051463	4	-	159591609	159591709	159591286	159591488	159591833	159592470			36;26;25	2;0;2	12;16;11	1;8;11	0.00045781	0.0444076
37/31°C	ES	Zm00001d009424	8	+	63800629	63800738	63799670	63800150	63800927	63801009			21;24;27	0;0;2	25;30;44	7;4;5	0.00048105	0.0459092
37/31°C	ES	Zm00001d013653	5	+	16271607	16271679	16269153	16269264	16271933	16272401			15;14;17	2;0;0	29;31;21	10;6;1	0.00047764	0.0459092
37/31°C	ES	Zm00001d049543	4	+	34080717	34080743	34071321	34071413	34084648	34084677			4;2;3	11;16;20	11;8;5	0;6;7	0.00049241	0.0466172
37/31°C	ES	Zm00001d015326	5	+	84632178	84632406	84631722	84631950	84632862	84633343			623;926;893	0;0;0	814;904;906	58;30;20	0.00050157	0.0471073

## Sheet: Table S6
Table S6 All the DEGs identified in maize W22 in response to the increased MDTs
Note: Log2(FC) values in bold indicates the absolute log2(FC)≥ 1 and Q value ≤ 0.05.
Gene ID	W22 20 DAG 33/31			W22 20 DAG 35/31			W22 20 DAG 37/31			W22 27 DAG 33/31			W22 27 DAG 35/31			W22 27 DAG 37/31			Best.hit.A.th	A.th.symbol	Defline
	log2(FC)	Qvalue	Pvalue	log2(FC)	Qvalue	Pvalue	log2(FC)	Qvalue	Pvalue	log2(FC)	Qvalue	Pvalue	log2(FC)	Qvalue	Pvalue	log2(FC)	Qvalue	Pvalue
Zm00001d054106	0.066	0.566	0.758	0.522	0.009	0.008	0.339	0.084	0.098	1.269	0	0	1.142	0	0	0.334	0.05	0.052	AT5G60640.1	ATPDI2,ATPDIL1-4,PDI2,PDIL1-4	PDI-like 1-4
Zm00001d054094	2.05	0.03	0.014	2.817	0	0	1.435	0.099	0.119	NA	NA	NA	1.194	0.099	0.152	1.57	0.042	0.043	AT4G10630.1		Glutaredoxin family protein
Zm00001d054089	0.108	0.191	0.147	0.333	0	0	-0.063	0.27	0.412	1.14	0	0	0.573	0	0	-0.539	0	0	AT3G13470.1		TCP-1/cpn60 chaperonin family protein
Zm00001d054080	0.05	0.639	0.926	0.383	0.286	0.448	1.672	0	0	0.822	0.045	0.081	-0.613	0.183	0.314	1.178	0.009	0.008	AT1G76890.2	AT-GT2,GT2	Duplicated homeodomain-like superfamily protein
Zm00001d054071	-0.517	0.065	0.036	-0.093	0.387	0.681	-0.267	0.186	0.256	1.103	0	0	-0.173	0.298	0.575	-0.44	0.135	0.169	AT1G33260.1		Protein kinase superfamily protein
Zm00001d054069	-0.44	0.022	0.01	-0.647	0	0	-0.85	0	0	1.528	0	0	0.265	0.076	0.112	-0.914	0	0	NA	NA	NA
Zm00001d054067	-0.232	0	0	0.661	0	0	-0.149	0	0	1.922	0	0	0.879	0	0	0.202	0	0	NA	NA	NA
Zm00001d054054	-0.802	0	0	-1.987	0	0	-1.954	0	0	-0.06	0.293	0.696	-1.086	0	0	-1.032	0	0	AT3G50430.1
Zm00001d054044	0.231	0.517	0.651	1.817	0	0	-2.887	0.001	0.001	4.584	0	0	3.887	0	0	-1.556	0	0	AT1G20630.1	CAT1	catalase 1
Zm00001d054043	-0.698	0	0	0.061	0.164	0.22	-0.584	0	0	1.107	0	0	2.344	0	0	0.799	0	0	AT5G42020.1	BIP,BIP2	Heat shock protein 70 (Hsp 70) family protein
Zm00001d054034	1.05	0.179	0.134	-0.058	0.487	0.945	1.683	0.008	0.007	1.155	0.029	0.05	1.931	0	0	0.985	0.09	0.104	AT2G02170.2		Remorin family protein
Zm00001d054032	-1.333	0	0	-1.807	0	0	-2.265	0	0	-0.711	0	0	-0.757	0	0	-1.692	0	0	AT3G07790.1		DGCR14-related
Zm00001d054031	-1.315	0	0	-1.313	0	0	-1.704	0	0	-0.893	0	0	-0.726	0	0	-0.865	0	0	AT3G07790.1		DGCR14-related
Zm00001d054001	-0.15	0.005	0.002	0.417	0	0	0.086	0.054	0.059	0.53	0	0	1.162	0	0	0.502	0	0	AT3G54170.1	ATFIP37,FIP37	FKBP12 interacting protein 37
Zm00001d054000	-1.13	0.02	0.008	-2.338	0	0	-1.16	0.008	0.007	-0.966	0.002	0.002	-0.879	0.005	0.005	-0.516	0.07	0.078	AT3G18180.1		Glycosyltransferase family 61 protein
Zm00001d053995	-2.806	0	0	-2.477	0	0	-2.926	0	0	-3.116	0	0	-1.813	0	0	-2.612	0	0	AT1G70420.1		Protein of unknown function (DUF1645)
Zm00001d053987	0.564	0	0	1.002	0	0	0.57	0	0	0.658	0	0	1.055	0	0	0.304	0.018	0.016	AT5G05240.1		Uncharacterised conserved protein (UCP030365)
Zm00001d053986	-0.02	0.646	0.964	0.135	0.415	0.754	-0.05	0.485	0.912	1.321	0	0	0.439	0.089	0.134	-0.363	0.204	0.278	AT2G17140.1		Pentatricopeptide repeat (PPR) superfamily protein
Zm00001d053985	-0.333	0.385	0.403	-0.505	0.157	0.21	-0.363	0.243	0.362	1.135	0	0	0.112	0.367	0.753	0.444	0.144	0.182	AT3G26750.1
Zm00001d053979	0.288	0.262	0.229	-0.015	0.489	0.951	-0.139	0.35	0.588	1.396	0	0	0.663	0.001	0.001	0.294	0.126	0.154	AT2G14880.1		SWIB/MDM2 domain superfamily protein
Zm00001d053967	0.125	0.45	0.509	0.341	0.052	0.057	1.02	0	0	-0.046	0.325	0.791	-0.083	0.323	0.637	0.641	0	0	AT2G35530.1	AtbZIP16,bZIP16	basic region/leucine zipper transcription factor 16
Zm00001d053965	-0.215	0.003	0.001	-0.025	0.388	0.683	0.751	0	0	-0.569	0	0	-1.138	0	0	0.114	0.064	0.07	AT1G53540.1		HSP20-like chaperones superfamily protein
Zm00001d053960	-0.221	0.214	0.172	0.73	0	0	-0.717	0	0	0.949	0	0	2.108	0	0	-0.823	0	0	AT4G13430.1	ATLEUC1,IIL1	isopropyl malate isomerase large subunit 1
Zm00001d053936	0.255	0.17	0.126	-0.616	0.002	0.001	0.131	0.284	0.441	-0.161	0.178	0.381	-1.14	0	0	-0.134	0.305	0.465	NA	NA	NA
Zm00001d053926	0.148	0.506	0.629	-0.162	0.357	0.609	-0.048	0.471	0.878	1.143	0	0	2.006	0	0	0.808	0.005	0.004	AT2G46600.1		Calcium-binding EF-hand family protein
Zm00001d053918	NA	NA	NA	3.942	0.008	0.006	NA	NA	NA	4.445	0.001	0.001	NA	NA	NA	NA	NA	NA	AT1G61680.1	ATTPS14,TPS14	terpene synthase 14
Zm00001d053916	0.898	0.282	0.254	4.8	0	0	5.116	0	0	2.233	0	0	1.569	0.001	0	3.181	0	0	NA	NA	NA
Zm00001d053906	-0.478	0.009	0.003	0.285	0.04	0.042	-0.371	0.021	0.019	2.279	0	0	1.245	0.001	0.001	1.44	0	0	NA	NA	NA
Zm00001d053886	-0.094	0.278	0.249	0.54	0	0	0.115	0.113	0.14	1.161	0	0	0.639	0	0	0.285	0	0	AT4G16130.1	ARA1,ATISA1,ISA1	arabinose kinase
Zm00001d053880	-0.186	0.176	0.131	-0.583	0	0	-0.951	0	0	-0.024	0.34	0.835	-3.128	0	0	-3.128	0	0	AT5G57180.2	CIA2	chloroplast import apparatus 2
Zm00001d053855	-0.793	0.02	0.009	-0.496	0.069	0.078	-1.325	0	0	1.119	0	0	0.316	0.028	0.036	-1.627	0	0	AT1G71260.1	ATWHY2,WHY2	WHIRLY 2
Zm00001d053848	1.241	0	0	1.421	0	0	1.302	0	0	0.347	0.001	0.001	0.314	0.003	0.003	0.386	0	0	AT1G78750.1		F-box/RNI-like superfamily protein
Zm00001d053830	0.05	0.644	0.941	0.094	0.466	0.887	0.172	0.438	0.795	-1.337	0.006	0.009	-2.619	0	0	-1.2	0.018	0.017	AT3G20570.1	AtENODL9,ENODL9	early nodulin-like protein 9
Zm00001d053827	-1.367	0	0	-0.389	0.008	0.007	-0.563	0	0	0.623	0	0	0.129	0.241	0.437	0.498	0.002	0.001	NA	NA	NA
Zm00001d053819	0.858	0.037	0.018	1.8	0	0	0.645	0.074	0.084	1.042	0	0	1.367	0	0	0.137	0.318	0.493	AT5G37020.1	ARF8,ATARF8	auxin response factor 8
Zm00001d053818	-2.791	0	0	-3.061	0	0	-3.165	0	0	-2.201	0	0	-0.588	0	0	-0.961	0	0	AT1G16670.1		Protein kinase superfamily protein
Zm00001d053803	1.692	0	0	2.511	0	0	2.548	0	0	1.84	0	0	2.228	0	0	1.694	0	0
Zm00001d053800	-0.66	0.016	0.007	0.02	0.48	0.923	-0.565	0.019	0.018	1.173	0	0	0.379	0.056	0.079	0.003	0.518	0.989	AT2G35120.1		Single hybrid motif superfamily protein
Zm00001d053785	-0.535	0.358	0.359	-3.964	0	0	-4.887	0	0	NA	NA	NA	NA	NA	NA	NA	NA	NA	AT2G02100.1	LCR69,PDF2.2	low-molecular-weight cysteine-rich 69
Zm00001d053763	-0.804	0.04	0.02	0.143	0.362	0.619	-0.325	0.212	0.304	1.621	0	0	0.326	0.13	0.208	0.367	0.123	0.15	AT2G19160.1		Core-2/I-branching beta-1,6-N-acetylglucosaminyltransferase family protein
Zm00001d053761	0.617	0.124	0.083	0.545	0.101	0.123	1.865	0	0	0.034	0.372	0.928	0.254	0.263	0.486	1.356	0	0	AT1G11130.1	SCM,SRF9,SUB	Leucine-rich repeat protein kinase family protein
Zm00001d053753	-0.416	0	0	-0.627	0	0	-0.243	0.003	0.002	1.187	0	0	-0.227	0	0	-0.385	0	0	AT5G57580.1		Calmodulin-binding protein
Zm00001d053751	-0.099	0.485	0.586	0.341	0.038	0.04	0.166	0.23	0.338	1.074	0	0	0.369	0.002	0.002	0.079	0.338	0.532	AT4G18470.1	SNI1	negative regulator of systemic acquired resistance (SNI1)
Zm00001d053746	-7.393	0	0	-6.5	0	0	-6.423	0	0	-5.416	0	0	-2.518	0	0	-2.716	0	0	NA	NA	NA
Zm00001d053740	-0.322	0.438	0.488	1.858	0	0	-0.439	0.238	0.351	0.749	0.001	0.001	2.409	0	0	-0.292	0.205	0.279	AT5G13210.1		Uncharacterised conserved protein UCP015417, vWA
Zm00001d053727	-0.472	0	0	0.113	0.059	0.066	-0.869	0	0	1.401	0	0	0.876	0	0	-0.008	0.493	0.904	AT1G15690.1	ATAVP3,AtVHP1;1,AVP-3,AVP1	Inorganic H pyrophosphatase family protein
Zm00001d053725	-0.655	0.001	0	-1.024	0	0	-0.143	0.251	0.377	0.737	0	0	0.151	0.228	0.407	0.427	0.015	0.013	AT3G15890.1		Protein kinase superfamily protein
Zm00001d053719	0.498	0.373	0.382	-0.058	0.481	0.925	0.731	0.138	0.179	1.546	0	0	0.561	0.113	0.177	0.187	0.397	0.672	AT4G38040.1		Exostosin family protein
Zm00001d053707	0.704	0	0	0.904	0	0	1.102	0	0	0.58	0	0	0.275	0.024	0.03	0.462	0	0	AT1G50640.1	ATERF3,ERF3	ethylene responsive element binding factor 3
Zm00001d053696	-0.499	0.126	0.085	-1.572	0	0	-0.332	0.174	0.236	0.266	0.095	0.186	-0.449	0.038	0.051	-0.214	0.231	0.328	AT5G22740.1	ATCSLA02,ATCSLA2,CSLA02,CSLA2	cellulose synthase-like A02
Zm00001d053695	-1.565	0	0	-1.643	0	0	-1.127	0	0	-0.781	0	0	0.003	0.446	0.983	-0.237	0.063	0.068	AT2G33580.1		Protein kinase superfamily protein
Zm00001d053684	-0.097	0.541	0.704	0.418	0.062	0.069	1.533	0	0	0.734	0.002	0.003	0.209	0.245	0.446	1.445	0	0	AT2G44350.2	ATCS,CSY4	Citrate synthase family protein
Zm00001d053682	NA	NA	NA	NA	NA	NA	NA	NA	NA	3.57	0.001	0.001	1.024	0.289	0.55	1.57	0.222	0.311	AT3G12130.1		KH domain-containing protein / zinc finger (CCCH type) family protein
Zm00001d053676	-0.542	0.034	0.016	-0.002	0.496	0.994	0.269	0.131	0.167	1.299	0	0	0.477	0.009	0.01	0.673	0	0	AT4G22130.1	SRF8	STRUBBELIG-receptor family 8
Zm00001d053672	-0.332	0.001	0	0.024	0.422	0.771	0.075	0.24	0.355	1.208	0	0	0.65	0	0	-0.094	0.149	0.191	AT5G12950.1		Putative glycosyl hydrolase of unknown function (DUF1680)
Zm00001d053662	-0.535	0.531	0.682	0.942	0.231	0.341	1.02	0.211	0.303	2.307	0	0	1.832	0.003	0.003	2.1	0	0	AT3G07820.1		Pectin lyase-like superfamily protein
Zm00001d053648	-0.757	0	0	-0.009	0.489	0.952	-0.369	0.017	0.016	0.62	0	0	2.154	0	0	0.638	0	0	AT5G47730.1		Sec14p-like phosphatidylinositol transfer family protein
Zm00001d053642	1.148	0	0	1.227	0	0	0.801	0	0	0.478	0	0	0.047	0.28	0.524	-0.042	0.353	0.573	AT2G25490.1	EBF1,FBL6	EIN3-binding F box protein 1
Zm00001d053639	-0.287	0.453	0.516	0.215	0.347	0.587	-0.658	0.127	0.16	-0.1	0.32	0.776	-1.935	0	0	-1.057	0.012	0.011	AT3G15760.1
Zm00001d053626	-0.667	0	0	-0.462	0.003	0.002	-0.741	0	0	0.389	0	0.001	2.282	0	0	0.767	0	0	AT5G20150.1	ATSPX1,SPX1	SPX domain gene 1
Zm00001d053623	0.515	0	0	1.272	0	0	1.451	0	0	1.505	0	0	1.678	0	0	1.086	0	0	AT1G59620.1	CW9	Disease resistance protein (CC-NBS-LRR class) family
Zm00001d053612	-3.062	0	0	-1.17	0.017	0.016	-1.218	0.015	0.014	0.218	0.195	0.423	-0.467	0.087	0.13	0.191	0.314	0.483	AT1G15520.1	ABCG40,ATABCG40,ATPDR12,PDR12	pleiotropic drug resistance 12
Zm00001d053610	-0.239	0.046	0.024	0.05	0.358	0.611	0.252	0.01	0.009	1.111	0	0	0.859	0	0	0.127	0.108	0.128	AT4G13350.1	NIG	NSP (nuclear shuttle protein)-interacting GTPase
Zm00001d053608	-0.333	0.385	0.403	-0.106	0.424	0.777	-0.029	0.496	0.939	1.185	0	0	0.913	0.006	0.007	0.037	0.502	0.923
Zm00001d053603	-0.002	0.648	0.984	-1.454	0	0	-0.176	0.027	0.027	-0.458	0	0	-0.116	0.143	0.233	0.857	0	0	AT3G47790.1	ATATH7,ATH7	ABC2 homolog 7
Zm00001d053593	-0.235	0	0	0.007	0.453	0.851	-0.01	0.438	0.795	1.408	0	0	1.352	0	0	0.087	0.01	0.009
Zm00001d053591	0.004	0.647	0.982	0.438	0.01	0.008	0.466	0.006	0.005	1.388	0	0	1.394	0	0	0.782	0	0	AT3G04680.2	CLPS3	CLP-similar protein 3
Zm00001d053569	1.696	0	0	2.023	0	0	1.954	0	0	0.925	0	0	1.201	0	0	0.837	0	0	AT2G26170.1	CYP711A1,MAX1	cytochrome P450, family 711, subfamily A, polypeptide 1
Zm00001d053568	1.392	0	0	1.949	0	0	0.385	0.001	0.001	1.122	0	0	-0.237	0.002	0.002	-0.699	0	0	AT1G72720.1		Protein of unknown function (DUF3511)
Zm00001d053566	1.027	0	0	0.856	0	0	0.926	0	0	0.869	0	0	-0.365	0.032	0.042	0.15	0.247	0.356	AT5G36250.1		Protein phosphatase 2C family protein
Zm00001d053556	-0.255	0.486	0.588	0.01	0.492	0.983	-0.124	0.434	0.786	0.06	0.319	0.773	-1.071	0	0	-1.212	0	0	AT5G11630.1
Zm00001d053555	-0.403	0.047	0.024	0.178	0.188	0.262	-0.262	0.108	0.132	0.581	0	0	1.267	0	0	0.684	0	0	AT5G19680.1		Leucine-rich repeat (LRR) family protein
Zm00001d053554	-0.156	0.533	0.686	1.411	0	0	-1.079	0.018	0.017	0.88	0	0	0.178	0.247	0.449	-3.165	0	0	AT5G05340.1		Peroxidase superfamily protein
Zm00001d053528	0.519	0.264	0.23	1.047	0.008	0.007	0.47	0.199	0.279	1.38	0	0	0.719	0.042	0.058	1.453	0	0	AT3G49601.1
Zm00001d053518	0.477	0.199	0.155	0.849	0.007	0.006	1.17	0	0	0.222	0.063	0.118	0.534	0	0	-0.271	0.072	0.08	AT5G45800.1	MEE62	Leucine-rich repeat protein kinase family protein
Zm00001d053513	-1.382	0	0	-0.548	0.002	0.001	-1.689	0	0	1.338	0	0	0.222	0.108	0.168	-0.922	0	0	AT4G01070.1	GT72B1,UGT72B1	UDP-Glycosyltransferase superfamily protein
Zm00001d053434	0.465	0.289	0.261	0.942	0.013	0.012	0.715	0.063	0.07	1.158	0	0	-0.077	0.376	0.776	0.009	0.518	0.972	AT4G40070.1		RING/U-box superfamily protein
Zm00001d053424	NA	NA	NA	NA	NA	NA	NA	NA	NA	2.6	0	0	1.346	0.016	0.019	-1.015	0.179	0.237	AT5G25930.1		Protein kinase family protein with leucine-rich repeat domain
Zm00001d053410	-1.383	0	0	-1.812	0	0	-3.735	0	0	1.073	0.04	0.073	2.112	0	0	2.411	0	0
Zm00001d053409	-1.757	0.138	0.096	-1.865	0.068	0.077	-1.202	0.156	0.207	1.127	0	0	1.433	0	0	0.336	0.241	0.345	AT2G36430.1		Plant protein of unknown function (DUF247)
Zm00001d053394	0.673	0	0	1.118	0	0	-0.001	0.505	0.99	1.232	0	0	1.089	0	0	-0.368	0	0
Zm00001d053393	-1.582	0.003	0.001	-1.552	0.002	0.001	-0.474	0.173	0.235	-0.368	0.082	0.158	-0.084	0.361	0.737	-1.316	0	0	AT1G68390.1		Core-2/I-branching beta-1,6-N-acetylglucosaminyltransferase family protein
Zm00001d053386	-3.556	0.042	0.021	-3.664	0.019	0.018	-1.116	0.193	0.268	1.96	0	0	0.354	0.306	0.595	1.076	0.06	0.065
Zm00001d053384	3.298	0.034	0.016	1.049	0.352	0.597	2.238	0.133	0.172	-4.672	0	0	-0.742	0.156	0.258	-1.599	0.035	0.034
Zm00001d053372	-0.47	0	0	-0.411	0	0	-0.913	0	0	0.049	0.166	0.353	-0.522	0	0	-1.038	0	0	AT1G64050.1
Zm00001d053369	-0.043	0.631	0.907	-0.888	0.033	0.033	-1.395	0.003	0.002	-0.889	0.008	0.013	-1.113	0.003	0.003	-1.667	0	0	AT4G01250.1	AtWRKY22,WRKY22	WRKY family transcription factor
Zm00001d053358	0.012	0.646	0.951	-0.643	0.003	0.002	-1.085	0	0	0.108	0.243	0.548	-1.842	0	0	-1.925	0	0	AT3G61590.1	HS,HWS	Galactose oxidase/kelch repeat superfamily protein
Zm00001d053311	-0.191	0.5	0.615	1.232	0	0	0.43	0.154	0.205	2.511	0	0	2.151	0	0	1.997	0.001	0.001	NA	NA	NA
Zm00001d053308	0.044	0.478	0.567	0.59	0	0	0.177	0.02	0.019	0.875	0	0	1.031	0	0	-0.046	0.301	0.457	AT4G29010.1	AIM1	Enoyl-CoA hydratase/isomerase family
Zm00001d053307	0.635	0.3	0.276	1.868	0	0	0.399	0.318	0.509	1.4	0.068	0.129	1.609	0.052	0.072	2.792	0	0	AT1G52240.1	ATROPGEF11,PIRF1,ROPGEF11	RHO guanyl-nucleotide exchange factor 11
Zm00001d053272	-0.239	0.544	0.712	-0.058	0.481	0.925	-0.269	0.389	0.677	1.722	0	0.001	1.247	0.019	0.023	1.339	0.014	0.013	AT2G20590.1		Reticulon family protein
Zm00001d053266	-0.203	0.122	0.081	1.533	0	0	0.883	0	0	1.233	0	0	3.438	0	0	1.564	0	0
Zm00001d053254	-0.198	0.533	0.686	0.016	0.49	0.972	1.165	0.003	0.002	1.545	0	0	0.024	0.443	0.958	0.595	0.128	0.158	AT1G12380.1
Zm00001d053236	-0.342	0.47	0.55	0.091	0.457	0.861	-1.984	0.01	0.009	-2.034	0	0	-1.873	0	0	-2.389	0	0	AT2G17730.1	NIP2	NEP-interacting protein 2
Zm00001d053234	-1.12	0.093	0.057	-0.227	0.372	0.646	-2.15	0.003	0.002	-1.78	0.005	0.008	-3.063	0	0	-5.103	0	0	AT3G26590.1		MATE efflux family protein
Zm00001d053220	0.685	0.006	0.002	2.608	0	0	2.426	0	0	2.13	0	0	-0.547	0.057	0.08	0.744	0.004	0.003	AT2G16720.1	ATMYB7,ATY49,MYB7	myb domain protein 7
Zm00001d053212	1.313	0.025	0.011	2.348	0	0	1.908	0	0	-0.015	0.386	0.968	1.717	0	0	1.228	0	0	AT3G19910.1		RING/U-box superfamily protein
Zm00001d053210	NA	NA	NA	NA	NA	NA	NA	NA	NA	4.793	0	0	NA	NA	NA	NA	NA	NA	AT4G12350.1	AtMYB42,MYB42	myb domain protein 42
Zm00001d053207	1.05	0.213	0.171	1.321	0.06	0.066	2.091	0.001	0.001	2.461	0	0	2.047	0	0	1.6	0	0	NA	NA	NA
Zm00001d053202	-0.832	0	0	-0.392	0	0	-0.688	0	0	0.598	0	0	1.044	0	0	0.57	0	0	AT2G46660.1	CYP78A6	cytochrome P450, family 78, subfamily A, polypeptide 6
Zm00001d053188	-1.172	0.077	0.045	-1.109	0.047	0.05	-0.742	0.132	0.169	-0.453	0.093	0.182	-0.908	0.012	0.014	-1.501	0	0	AT1G18530.1		EF hand calcium-binding protein family
Zm00001d053181	-0.006	0.647	0.983	0.509	0.045	0.047	0.605	0.019	0.018	1.494	0	0	0.609	0.01	0.012	0.081	0.434	0.758	AT1G18740.1		Protein of unknown function (DUF793)
Zm00001d053175	-0.156	0.435	0.484	0.473	0.017	0.016	0.823	0	0	1.182	0	0	1.394	0	0	1.414	0	0	AT1G15120.2		Ubiquinol-cytochrome C reductase hinge protein
Zm00001d053172	-0.426	0.055	0.03	0.291	0.075	0.086	0.404	0.018	0.017	1.122	0	0	0.551	0	0	-0.015	0.502	0.925	AT2G02250.1	AtPP2-B2,PP2-B2	phloem protein 2-B2
Zm00001d053171	-0.042	0.531	0.682	-0.908	0	0	-0.057	0.347	0.58	0.198	0.026	0.045	-1.814	0	0	-1.448	0	0	AT3G14460.1		LRR and NB-ARC domains-containing disease resistance protein
Zm00001d053165	-0.158	0.487	0.59	0.546	0.032	0.032	-1.773	0	0	1.642	0	0	-0.366	0.124	0.197	-0.54	0.059	0.063
Zm00001d053160	-1.107	0.002	0.001	-1.009	0.002	0.001	-2.253	0	0	0.538	0.06	0.112	0.439	0.128	0.205	-0.53	0.151	0.193
Zm00001d053158	0.465	0.527	0.671	0.357	0.412	0.744	2.02	0.017	0.015	2.521	0	0	2.226	0	0	0.663	0.278	0.414	AT3G18750.3	ATWNK6,WNK6,ZIK5	with no lysine (K) kinase 6
Zm00001d053151	0.079	0.154	0.11	0.435	0	0	-0.612	0	0	1.41	0	0	-0.133	0.001	0.001	-0.641	0	0	AT2G35940.1	BLH1,EDA29	BEL1-like homeodomain 1
Zm00001d053150	0.085	0.469	0.548	0.178	0.148	0.195	0.182	0.147	0.192	1.018	0	0	-0.184	0.095	0.144	-0.194	0.103	0.121	AT2G27230.1	LHW	transcription factor-related
Zm00001d053144	0.143	0.576	0.782	0.283	0.341	0.568	0.02	0.505	0.969	1.143	0	0	1.052	0.002	0.002	0.039	0.501	0.921	AT3G63290.1		2-oxoglutarate (2OG) and Fe(II)-dependent oxygenase superfamily protein
Zm00001d053143	-0.303	0.001	0	-0.669	0	0	-1.475	0	0	-1.549	0	0	-1.613	0	0	-1.75	0	0	AT5G09220.1	AAP2	amino acid permease 2
Zm00001d053139	NA	NA	NA	-0.058	0.49	0.977	0.02	0.505	0.992	5.233	0	0	NA	NA	NA	NA	NA	NA	AT1G58070.1
Zm00001d053135	NA	NA	NA	NA	NA	NA	NA	NA	NA	1.822	0.001	0.001	0.918	0.106	0.165	-0.501	0.347	0.551	AT4G32300.1	SD2-5	S-domain-2 5
Zm00001d053133	0.773	0.016	0.007	0.887	0.002	0.001	1.467	0	0	1.024	0	0	1.024	0	0	0.259	0.109	0.13	NA	NA	NA
Zm00001d053127	0.023	0.642	0.935	-1.142	0.001	0.001	0.175	0.324	0.521	1.768	0	0	0.868	0.004	0.004	-0.103	0.44	0.773	AT1G49430.1	LACS2,LRD2	long-chain acyl-CoA synthetase 2
Zm00001d053123	-0.276	0.164	0.119	0.54	0.001	0	0.663	0	0	1.283	0	0	0.939	0	0	0.592	0	0	AT4G01710.1	ARPC5,CRK	ARP2/3 complex 16 kDa subunit (p16-Arc)
Zm00001d053120	-2.213	0	0	-3.379	0	0	-2.029	0	0	1.602	0	0	1.365	0.001	0.001	1.537	0	0	AT2G23770.1		protein kinase family protein / peptidoglycan-binding LysM domain-containing protein
Zm00001d053091	-1.409	0.026	0.012	-2.517	0	0	-2.854	0	0	2.975	0	0	1.319	0	0	-1.583	0	0	AT1G68050.1	ADO3,FKF1	flavin-binding, kelch repeat, f box 1
Zm00001d053087	-0.523	0.001	0	-1.094	0	0	-0.98	0	0	-0.669	0	0	-1.118	0	0	-1.849	0	0	AT4G32300.1	SD2-5	S-domain-2 5
Zm00001d053070	-0.179	0.437	0.486	0.122	0.358	0.612	0.409	0.069	0.077	1.064	0	0	0.681	0	0	0.159	0.255	0.37	AT5G63960.1	EMB2780	DNA binding;nucleotide binding;nucleic acid binding;DNA-directed DNA polymerases;DNA-directed DNA polymerases
Zm00001d053060	0.103	0.435	0.485	-0.027	0.453	0.852	0.321	0.023	0.022	1.187	0	0	0.182	0.175	0.296	0.229	0.143	0.181	AT4G38620.1	ATMYB4,MYB4	myb domain protein 4
Zm00001d053042	-0.535	0.301	0.278	-0.202	0.378	0.658	-1.565	0.009	0.008	2.452	0	0	0.637	0.099	0.152	0.705	0.092	0.107	AT1G35430.1
Zm00001d053028	0.113	0.453	0.515	0.656	0	0	0.591	0	0	0.967	0	0	1.05	0	0	0.63	0	0	AT3G01780.1	TPLATE	ARM repeat superfamily protein
Zm00001d053026	-0.172	0.597	0.83	0.305	0.384	0.674	0.535	0.288	0.448	1.149	0	0.001	-0.532	0.145	0.236	-0.852	0.065	0.071	AT5G46680.1		Pentatricopeptide repeat (PPR-like) superfamily protein
Zm00001d053016	0.164	0.414	0.449	0.191	0.245	0.366	0.868	0	0	1.219	0	0	1.031	0	0	1.197	0	0	AT1G35670.1	ATCDPK2,ATCPK11,CDPK2,CPK11	calcium-dependent protein kinase 2
Zm00001d053015	0.182	0	0	-0.738	0	0	-0.534	0	0	-1.462	0	0	-1.045	0	0	-0.51	0	0	AT4G38970.1	FBA2	fructose-bisphosphate aldolase 2
Zm00001d053011	-0.298	0.426	0.467	-0.11	0.424	0.777	0.994	0.003	0.002	1.857	0	0	-0.111	0.344	0.692	0.06	0.46	0.823	AT1G77580.2		Plant protein of unknown function (DUF869)
Zm00001d053009	0.116	0.514	0.644	1.04	0	0	0.841	0	0	0.504	0.001	0.002	0.298	0.054	0.076	0.378	0.023	0.022	AT1G77590.1	LACS9	long chain acyl-CoA synthetase 9
Zm00001d053007	0.197	0.034	0.016	0.299	0	0	0.209	0.012	0.01	1.941	0	0	0.738	0.031	0.041	2.341	0	0
Zm00001d052992	0.64	0.002	0	1.155	0	0	1.299	0	0	0.915	0	0	2.279	0	0	0.306	0.017	0.016	AT3G07040.1	RPM1,RPS3	NB-ARC domain-containing disease resistance protein
Zm00001d052991	-0.862	0.052	0.028	0.001	0.497	0.997	-0.133	0.398	0.697	1.807	0	0	2.525	0	0	1.863	0	0	AT2G42740.1	RPL16A	ribosomal protein large subunit 16A
Zm00001d052990	0.05	0.646	0.961	1.643	0.031	0.031	1.48	0.056	0.062	1.237	0	0.001	0.99	0.008	0.009	0.116	0.447	0.79	AT4G23280.1	CRK20	cysteine-rich RLK (RECEPTOR-like protein kinase) 20
Zm00001d052989	0.906	0.037	0.018	1.942	0	0	1.913	0	0	1.34	0	0	1.609	0	0	0.077	0.437	0.766	AT1G11330.2		S-locus lectin protein kinase family protein
Zm00001d052981	-1.087	0.191	0.147	-0.195	0.416	0.757	0.02	0.505	0.974	-3.822	0	0	-2.198	0	0	-1.363	0.006	0.005	AT3G63430.1
Zm00001d052977	-0.458	0	0	0.009	0.447	0.838	-0.158	0.001	0	0.557	0	0	1.117	0	0	0.727	0	0	AT3G55760.2
Zm00001d052964	-0.172	0.544	0.71	0.01	0.492	0.983	1.535	0	0	0.985	0.008	0.012	2.116	0	0	1.409	0	0	AT1G03070.2		Bax inhibitor-1 family protein
Zm00001d052961	-0.993	0	0	0.367	0	0	0.129	0.161	0.215	1.643	0	0	1.562	0	0	0.989	0	0	AT5G45160.1		Root hair defective 3 GTP-binding protein (RHD3)
Zm00001d052952	-0.786	0.138	0.096	-1.531	0.005	0.004	-1.816	0.002	0.001	-0.145	0.258	0.597	-0.476	0.071	0.103	-2.873	0	0	AT3G03920.1		H/ACA ribonucleoprotein complex, subunit Gar1/Naf1 protein
Zm00001d052950	-1.036	0	0	-2.52	0	0	-1.427	0	0	-0.758	0.004	0.006	-1.288	0	0	-1.793	0	0	AT1G08500.1	AtENODL18,ENODL18	early nodulin-like protein 18
Zm00001d052947	-0.453	0	0	0.483	0	0	0.484	0	0	1.497	0	0	1.832	0	0	1.12	0	0	AT5G27240.1		DNAJ heat shock N-terminal domain-containing protein
Zm00001d052945	-1.757	0.038	0.018	0.135	0.431	0.798	1.535	0	0	1.2	0	0	0.427	0.145	0.236	0.637	0.06	0.064	AT1G04635.1	EMB1687	ribonuclease P family protein / Rpp14 family protein
Zm00001d052931	-0.179	0.366	0.371	1.449	0	0	-0.219	0.196	0.273	1.284	0	0	2.28	0	0	0.881	0	0	AT5G65110.1	ACX2,ATACX2	acyl-CoA oxidase 2
Zm00001d052928	-0.324	0.136	0.094	-0.151	0.268	0.411	-0.135	0.297	0.466	1.436	0	0	0.442	0.003	0.003	-0.439	0.013	0.011	AT2G35880.1		TPX2 (targeting protein for Xklp2) protein family
Zm00001d052927	NA	NA	NA	NA	NA	NA	NA	NA	NA	2.445	0	0	2.609	0	0	0.57	0.34	0.536	AT3G14470.1		NB-ARC domain-containing disease resistance protein
Zm00001d052903	-1.107	0	0	-0.63	0	0	-0.263	0.089	0.106	-0.216	0.081	0.157	0.77	0	0	0.239	0.079	0.09	AT1G76490.1	HMG1,HMGR1	hydroxy methylglutaryl CoA reductase 1
Zm00001d052902	-0.895	0	0	-0.374	0.02	0.018	-1.212	0	0	0.587	0.001	0.001	0.05	0.384	0.8	-1.184	0	0	AT5G54290.2	CcdA	cytochrome c biogenesis protein family
Zm00001d052880	0.211	0.523	0.661	2.455	0	0	1.933	0	0	0.87	0.041	0.073	1.572	0	0	2.039	0	0	AT1G48120.1		hydrolases;protein serine/threonine phosphatases
Zm00001d052876	-1.535	0.332	0.322	0.942	0.231	0.341	-0.565	0.383	0.665	0.985	0.047	0.085	1.498	0.004	0.004	1.722	0.001	0.001	AT1G22540.1		Major facilitator superfamily protein
Zm00001d052875	0.443	0.008	0.003	0.697	0	0	1.089	0	0	0.212	0.012	0.02	0.482	0	0	0.58	0	0	AT5G55480.1	SVL1	SHV3-like 1
Zm00001d052864	-0.301	0.383	0.398	0.018	0.49	0.956	-0.282	0.276	0.425	1.182	0	0	-0.101	0.389	0.812	-0.141	0.427	0.741	AT2G04780.1	FLA7	FASCICLIN-like arabinoogalactan 7
Zm00001d052853	-0.374	0.003	0.001	-0.432	0	0	-1.178	0	0	-0.064	0.229	0.511	-0.529	0	0	-0.691	0	0	AT1G02290.1
Zm00001d052842	NA	NA	NA	-0.058	0.49	0.977	NA	NA	NA	4.892	0	0	NA	NA	NA	NA	NA	NA	AT4G34050.1	CCoAOMT1	S-adenosyl-L-methionine-dependent methyltransferases superfamily protein
Zm00001d052841	-0.245	0.593	0.82	-0.813	0.304	0.485	-0.669	0.34	0.56	3.85	0	0	0.65	0.217	0.384	-0.728	0.292	0.44	AT4G34050.1	CCoAOMT1	S-adenosyl-L-methionine-dependent methyltransferases superfamily protein
Zm00001d052838	-0.052	0.615	0.869	0.068	0.441	0.821	-0.23	0.301	0.475	1.454	0	0	0.816	0	0	0.285	0.106	0.126	AT1G56170.2	ATHAP5B,HAP5B,NF-YC2	nuclear factor Y, subunit C2
Zm00001d052837	0.029	0.592	0.818	-0.079	0.324	0.526	-0.051	0.392	0.685	0.581	0	0	-0.997	0	0	-1.385	0	0	AT1G55760.1		BTB/POZ domain-containing protein
Zm00001d052827	-0.343	0	0	-1.845	0	0	-0.913	0	0	-0.175	0.002	0.003	-1.737	0	0	-1.398	0	0	AT3G11480.1	ATBSMT1,BSMT1	S-adenosyl-L-methionine-dependent methyltransferases superfamily protein
Zm00001d052810	-0.186	0.274	0.243	0.26	0.064	0.072	0.036	0.445	0.811	1.142	0	0	-0.243	0.067	0.097	-0.464	0.003	0.002	AT3G30380.2		alpha/beta-Hydrolases superfamily protein
Zm00001d052798	0.809	0.146	0.103	1.049	0.025	0.025	0.964	0.043	0.045	1.345	0	0	0.205	0.296	0.57	0.326	0.246	0.353	AT2G44730.1		Alcohol dehydrogenase transcription factor Myb/SANT-like family protein
Zm00001d052795	-0.208	0.413	0.446	0.056	0.443	0.827	-0.325	0.177	0.241	0.81	0	0	0.108	0.294	0.561	-1.09	0	0	AT4G40020.1		Myosin heavy chain-related protein
Zm00001d052794	0.124	0.578	0.788	0.087	0.452	0.849	0.357	0.273	0.418	1.602	0	0	-0.423	0.251	0.457	0.602	0.158	0.204	AT4G02750.1		Tetratricopeptide repeat (TPR)-like superfamily protein
Zm00001d052781	0.569	0	0	-0.417	0	0	-0.223	0.046	0.048	0.338	0	0	-1.484	0	0	-1.598	0	0	AT2G46790.1	APRR9,PRR9,TL1	pseudo-response regulator 9
Zm00001d052779	0.05	0.564	0.754	0.079	0.359	0.614	0.369	0.016	0.015	1.071	0	0	1.77	0	0	0.668	0	0	NA	NA	NA
Zm00001d052767	-0.625	0.007	0.002	-0.206	0.196	0.276	-0.194	0.215	0.309	0.186	0.139	0.286	1.445	0	0	0.647	0	0	AT4G36945.1		PLC-like phosphodiesterases superfamily protein
Zm00001d052744	-0.587	0.341	0.335	0.993	0.029	0.029	0.213	0.393	0.686	0.846	0	0	1.031	0	0	-0.454	0.037	0.036	AT3G48980.1		Arabidopsis thaliana protein of unknown function (DUF821)
Zm00001d052738	-0.816	0	0	0.977	0	0	0.405	0.012	0.011	1.2	0	0	2.509	0	0	0.389	0	0	AT5G62020.1	AT-HSFB2A,HSFB2A	heat shock transcription factor B2A
Zm00001d052733	-0.751	0	0	-1.837	0	0	-0.382	0.009	0.008	0.913	0	0	-0.183	0.206	0.36	-0.537	0.013	0.011	AT5G52060.1	ATBAG1,BAG1	BCL-2-associated athanogene 1
Zm00001d052726	0.422	0.159	0.115	0.292	0.197	0.277	1.048	0	0	0.632	0.003	0.004	0.657	0.003	0.003	0.4	0.072	0.08	AT1G15210.1	ATPDR7,PDR7	pleiotropic drug resistance 7
Zm00001d052725	-0.786	0.038	0.018	0.343	0.153	0.203	0.077	0.435	0.788	0.956	0	0	1.496	0	0	0.733	0.001	0	AT4G38900.3		Basic-leucine zipper (bZIP) transcription factor family protein
Zm00001d052717	0.372	0.485	0.585	0.75	0.17	0.232	0.828	0.143	0.187	3.74	0	0	3.979	0	0	3.792	0	0	AT1G06070.1		Basic-leucine zipper (bZIP) transcription factor family protein
Zm00001d052702	0.028	0.56	0.745	0.299	0	0	-0.041	0.371	0.634	1.185	0	0	0.475	0	0	0.243	0.005	0.004	AT2G43360.1	BIO2,BIOB	Radical SAM superfamily protein
Zm00001d052696	-0.032	0.632	0.909	0.397	0.1	0.122	0.658	0.009	0.008	1.236	0	0	0.648	0.001	0.001	0.387	0.054	0.058	AT3G26935.1		DHHC-type zinc finger family protein
Zm00001d052679	0.05	0.646	0.961	1.402	0.068	0.077	1.828	0.016	0.014	1.57	0.001	0.001	-0.298	0.333	0.663	0.363	0.346	0.548
Zm00001d052673	-0.304	0.001	0	-0.623	0	0	-0.097	0.175	0.237	-0.415	0	0	-0.877	0	0	-1.346	0	0	AT5G13930.1	ATCHS,CHS,TT4	Chalcone and stilbene synthase family protein
Zm00001d052668	0.635	0.035	0.017	0.927	0	0	0.585	0.029	0.028	1.058	0	0	0.845	0	0	0.433	0.019	0.018	AT2G37340.1	ATRSZ33,RSZ33	arginine/serine-rich zinc knuckle-containing protein 33
Zm00001d052662	-1.009	0.07	0.04	-0.309	0.296	0.468	-1.039	0.034	0.034	0.686	0.006	0.009	0.221	0.242	0.438	-1.278	0.001	0	NA	NA	NA
Zm00001d052661	1.092	0.019	0.008	1.662	0	0	1.933	0	0	0.111	0.327	0.795	-1.265	0.016	0.02	-0.667	0.136	0.171	AT1G28190.1
Zm00001d052653	-0.588	0	0	-0.869	0	0	-1.268	0	0	0.009	0.361	0.898	0.943	0	0	-0.395	0	0	AT5G47910.1	ATRBOHD,RBOHD	respiratory burst oxidase homologue D
Zm00001d052595	-0.132	0	0	-1.108	0	0	-0.588	0	0	-1.287	0	0	-1.352	0	0	-0.629	0	0	AT5G38410.1		Ribulose bisphosphate carboxylase (small chain) family protein
Zm00001d052586	-0.798	0.196	0.152	-1.42	0.021	0.02	-1.15	0.048	0.051	-0.783	0.014	0.023	-1.914	0	0	-1.451	0	0	AT5G04770.1	ATCAT6,CAT6	cationic amino acid transporter 6
Zm00001d052584	-0.249	0.398	0.422	-0.119	0.389	0.689	-0.105	0.41	0.727	0.008	0.387	0.976	-0.976	0.001	0.001	-1.371	0	0	AT4G21410.1	CRK29	cysteine-rich RLK (RECEPTOR-like protein kinase) 29
Zm00001d052570	NA	NA	NA	0.942	0.281	0.437	1.342	0.178	0.242	0.985	0.247	0.566	1.609	0.176	0.299	4.892	0	0	AT1G30450.1	ATCCC1,CCC1,HAP5	cation-chloride co-transporter 1
Zm00001d052543	-1.143	0.025	0.011	-0.339	0.251	0.378	-0.355	0.244	0.363	1.07	0.001	0.002	1.169	0.001	0	0.026	0.513	0.949	AT1G08320.1	bZIP21,TGA9	bZIP transcription factor family protein
Zm00001d052542	0.117	0.559	0.743	0.387	0.179	0.247	0.933	0.003	0.002	1.125	0	0	0.924	0	0	0.677	0.007	0.006
Zm00001d052532	-0.415	0	0	-2.336	0	0	-0.779	0	0	-2.158	0	0	-1.675	0	0	1.469	0	0	AT2G16990.1		Major facilitator superfamily protein
Zm00001d052530	-2.65	0.009	0.003	-2.173	0.009	0.008	-4.68	0	0	-5.3	0	0	-2.939	0	0	-2.979	0	0	NA	NA	NA
Zm00001d052520	1.549	0	0	1.469	0	0	1.243	0	0	1.301	0	0	0.708	0	0	0.969	0	0	AT2G27770.1		Plant protein of unknown function (DUF868)
Zm00001d052518	-1.372	0	0	0.854	0	0	-0.243	0.064	0.071	-0.213	0.175	0.374	0.339	0.081	0.121	-0.546	0.032	0.031	AT5G15780.1		Pollen Ole e 1 allergen and extensin family protein
Zm00001d052513	NA	NA	NA	0.942	0.231	0.341	1.02	0.211	0.303	3.57	0.001	0.001	2.609	0.034	0.045	2.307	0.08	0.091	NA	NA	NA
Zm00001d052493	-0.326	0.236	0.198	-0.595	0.023	0.022	-0.019	0.495	0.936	1.473	0	0	-0.63	0.004	0.004	-1.084	0	0	AT5G19140.1	AILP1,ATAILP1	Aluminium induced protein with YGL and LRDR motifs
Zm00001d052485	0.28	0	0	1.136	0	0	0.989	0	0	0.142	0.034	0.061	0.719	0	0	0.755	0	0	AT5G27600.1	ATLACS7,LACS7	long-chain acyl-CoA synthetase 7
Zm00001d052479	-0.834	0	0	-1.679	0	0	-0.332	0.081	0.094	0.511	0.002	0.003	-0.001	0.448	0.997	-0.644	0.003	0.002	AT4G15550.1	IAGLU	indole-3-acetate beta-D-glucosyltransferase
Zm00001d052472	-0.435	0.494	0.604	0.942	0.117	0.146	-0.465	0.347	0.579	1.722	0	0	0.913	0.006	0.007	-0.185	0.387	0.647	AT1G74040.1	IMS1,IPMS2,MAML-3	2-isopropylmalate synthase 1
Zm00001d052471	0.355	0.048	0.025	1.334	0	0	0.64	0	0	0.905	0	0	1.201	0	0	0.69	0	0	AT2G41290.1	SSL2	strictosidine synthase-like 2
Zm00001d052457	-0.194	0.052	0.028	0.303	0	0	0.517	0	0	1.062	0	0	1.336	0	0	0.836	0	0	AT3G57330.1	ACA11	autoinhibited Ca2+-ATPase 11
Zm00001d052450	0.078	0.483	0.582	0.135	0.225	0.329	0.213	0.102	0.124	0.97	0	0	1.05	0	0	0.232	0.031	0.031	AT1G52620.1		Pentatricopeptide repeat (PPR) superfamily protein
Zm00001d052434	-0.014	0.632	0.91	0.921	0	0	1.496	0	0	0.866	0	0	1.081	0	0	2.34	0	0	AT5G13750.1	ZIFL1	zinc induced facilitator-like 1
Zm00001d052415	-0.328	0.486	0.587	-0.588	0.232	0.343	-0.68	0.204	0.287	-2.922	0.001	0.001	-2.298	0.003	0.004	-1.6	0.023	0.021	AT2G27030.3	ACAM-2,CAM5	calmodulin 5
Zm00001d052411	-0.283	0.18	0.134	0.157	0.242	0.361	0.157	0.247	0.368	1.019	0	0	0.233	0.059	0.084	0.447	0.001	0.001	AT4G09810.1		Nucleotide-sugar transporter family protein
Zm00001d052410	-0.824	0.002	0.001	-0.687	0.003	0.003	-1.965	0	0	1.042	0	0	-0.635	0.001	0.001	-1.178	0	0	AT5G19750.1		Peroxisomal membrane 22 kDa (Mpv17/PMP22) family protein
Zm00001d052405	NA	NA	NA	-0.058	0.49	0.977	2.02	0.127	0.161	NA	NA	NA	3.931	0	0	NA	NA	NA	AT5G57390.1	AIL5,CHO1,EMK	AINTEGUMENTA-like 5
Zm00001d052380	1.634	0	0	1.981	0	0	1.036	0	0	0.476	0.002	0.003	1.151	0	0	1.78	0	0	AT3G54220.1	SCR,SGR1	GRAS family transcription factor
Zm00001d052377	-1.151	0.053	0.028	-0.189	0.381	0.664	-0.181	0.391	0.681	1.193	0	0	0.166	0.329	0.653	-0.414	0.221	0.308	AT1G28690.1		Tetratricopeptide repeat (TPR)-like superfamily protein
Zm00001d052375	-1.172	0.123	0.082	-0.865	0.131	0.168	-1.787	0.018	0.017	1.307	0.007	0.011	1.832	0	0	0.122	0.469	0.846	AT5G01015.1
Zm00001d052371	-0.365	0.511	0.638	0.75	0.17	0.232	-0.395	0.361	0.611	2.085	0	0	1.539	0.008	0.009	0.637	0.247	0.355	AT2G38640.1		Protein of unknown function (DUF567)
Zm00001d052354	0.07	0.474	0.558	0.541	0	0	0.655	0	0	1.002	0	0	1.089	0	0	0.668	0	0	AT3G52850.1	ATELP,ATELP1,ATVSR1,BP-80,BP80,BP80-1;1,BP80B,GFS1,VSR1,VSR1;1	vacuolar sorting receptor homolog 1
Zm00001d052346	-0.308	0.091	0.056	-0.262	0.081	0.095	-0.443	0.008	0.007	-0.255	0.011	0.018	1.133	0	0	-0.66	0	0	AT3G51620.2		PAP/OAS1 substrate-binding domain superfamily
Zm00001d052340	-1.09	0	0	-0.891	0	0	-1.461	0	0	-3.568	0	0	-1.271	0	0	-1.209	0	0	AT5G58380.1	CIPK10,PKS2,SIP1,SNRK3.8	SOS3-interacting protein 1
Zm00001d052335	-1.334	0	0	-2.517	0	0	-0.889	0	0	-0.832	0.019	0.031	-2.6	0	0	-1.64	0	0	NA	NA	NA
Zm00001d052334	0.002	0.651	0.993	0.878	0	0	0.501	0.012	0.011	0.945	0	0	1.861	0	0	0.655	0	0	AT3G56250.1
Zm00001d052322	-1.397	0.009	0.004	-1.795	0.001	0	-1.427	0.004	0.003	1.174	0	0	0.666	0.049	0.068	0.041	0.5	0.918	AT2G38360.1	PRA1.B4	prenylated RAB acceptor 1.B4
Zm00001d052318	-0.74	0.025	0.011	0.352	0.112	0.139	0.775	0.001	0.001	0.391	0.037	0.066	-2.128	0	0	-1.479	0	0	AT2G38320.1	TBL34	TRICHOME BIREFRINGENCE-LIKE 34
Zm00001d052316	-0.9	0	0	0.066	0.009	0.008	1.194	0	0	1.15	0	0	0.461	0	0	-0.454	0	0	AT2G40300.1	ATFER4,FER4	ferritin 4
Zm00001d052308	-0.018	0.601	0.838	0.526	0	0	0.252	0.004	0.003	1.59	0	0	1.176	0	0	0.348	0	0	NA	NA	NA
Zm00001d052277	-1.4	0.002	0.001	-0.167	0.356	0.607	0.363	0.168	0.226	1.843	0	0	2.024	0	0	1.389	0	0	AT1G60010.1
Zm00001d052276	-0.003	0.649	0.988	0.109	0.319	0.517	0.409	0.013	0.011	1.027	0	0	0.794	0	0	0.414	0.001	0	NA	NA	NA
Zm00001d052273	0.09	0.595	0.825	1.138	0.001	0.001	0.601	0.088	0.104	1.114	0	0	0.935	0	0	0.355	0.11	0.132	AT5G62880.1	ARAC10,ATRAC10,ATROP11,RAC10	RAC-like 10
Zm00001d052268	-0.272	0.575	0.778	-1.379	0.169	0.229	0.506	0.336	0.547	6.445	0	0	4.417	0	0	-0.015	0.518	0.994	AT1G74410.1		RING/U-box superfamily protein
Zm00001d052261	-0.896	0	0	-1.506	0	0	-0.673	0.001	0.001	-0.165	0.14	0.288	-0.008	0.444	0.96	-0.755	0	0	AT5G37810.1	NIP4;1,NLM4	NOD26-like intrinsic protein 4;1
Zm00001d052252	-1.65	0.006	0.002	-0.951	0.04	0.042	-1.51	0.005	0.004	-2.13	0	0	-1.428	0	0	-0.671	0.035	0.034	AT5G39865.1		Glutaredoxin family protein
Zm00001d052245	0.313	0.464	0.534	1.918	0	0	0.573	0.172	0.231	-0.139	0.219	0.486	-0.458	0.024	0.031	-1.357	0	0	AT1G71820.1	SEC6	SEC6
Zm00001d052237	-0.425	0.192	0.147	0.04	0.464	0.879	-0.112	0.393	0.685	1.406	0	0	0.744	0.001	0.001	0.324	0.133	0.165	AT5G10080.1		Eukaryotic aspartyl protease family protein
Zm00001d052234	1.273	0.222	0.182	0.942	0.231	0.341	-1.565	0.216	0.313	3.258	0	0	2.346	0.003	0.003	0.985	0.227	0.32	AT1G78020.1		Protein of unknown function (DUF581)
Zm00001d052232	0.635	0.504	0.626	1.264	0.193	0.27	-0.98	0.342	0.568	-2.6	0	0.001	-1.146	0.038	0.052	-1.378	0.025	0.024	AT5G65090.1	BST1,DER4,MRH3	DNAse I-like superfamily protein
Zm00001d052224	-0.809	0.035	0.017	-0.865	0.011	0.01	0.213	0.289	0.45	0.237	0.159	0.336	-1.368	0	0	-1.469	0	0	AT2G22170.1		Lipase/lipooxygenase, PLAT/LH2 family protein
Zm00001d052220	0.05	0.645	0.944	0.75	0.17	0.232	1.48	0.01	0.008	1.307	0	0	1.674	0	0	0.28	0.321	0.498	AT4G39720.1		VQ motif-containing protein
Zm00001d052213	-2.004	0	0	-1.49	0	0	-0.98	0.004	0.003	1.03	0	0.001	0.194	0.299	0.579	0.029	0.506	0.935	AT1G78240.2	OSU1,QUA2,TSD2	S-adenosyl-L-methionine-dependent methyltransferases superfamily protein
Zm00001d052211	1.269	0	0	3.164	0	0	1.456	0	0	2.556	0	0	1.718	0	0	1.591	0	0	AT1G22400.1	ATUGT85A1,UGT85A1	UDP-Glycosyltransferase superfamily protein
Zm00001d052206	-0.502	0.313	0.294	-1.71	0.004	0.003	-1.854	0.003	0.002	-0.941	0.048	0.087	1.731	0	0	-0.941	0.077	0.087	AT4G08950.1	EXO	Phosphate-responsive 1 family protein
Zm00001d052194	-0.181	0.025	0.011	2.711	0	0	1.546	0	0	1.472	0	0	3.893	0	0	1.94	0	0	AT5G51440.1		HSP20-like chaperones superfamily protein
Zm00001d052193	-0.238	0.217	0.175	-0.067	0.388	0.688	0.049	0.427	0.768	1.172	0	0	0.831	0	0	0.221	0.123	0.149	AT5G65290.1		LMBR1-like membrane protein
Zm00001d052192	-3.65	0.002	0.001	-3.758	0.001	0	-1.68	0.027	0.027	-2.085	0.001	0.001	-0.908	0.058	0.083	-1.085	0.042	0.043	AT1G72210.1		basic helix-loop-helix (bHLH) DNA-binding superfamily protein
Zm00001d052185	0.001	0.652	0.995	0.632	0	0	0.843	0	0	1.785	0	0	1.571	0	0	1.225	0	0	AT5G65420.3	CYCD4;1	CYCLIN D4;1
Zm00001d052182	-0.177	0.477	0.563	0.03	0.478	0.918	-0.279	0.247	0.368	1.13	0	0	0.966	0.001	0.001	1.041	0	0
Zm00001d052177	0.017	0.646	0.956	0.975	0	0	0.627	0.024	0.024	1.646	0	0	1.008	0	0	0.968	0	0
Zm00001d052170	-1.265	0	0	-2.021	0	0	-1.721	0	0	0.159	0.179	0.384	0.646	0	0	-0.027	0.485	0.884	AT2G03220.1	ATFT1,ATFUT1,FT1,MUR2	fucosyltransferase 1
Zm00001d052152	-4.857	0	0	-4.964	0	0	-4.887	0	0	-2.185	0.016	0.027	1.761	0.001	0	-0.863	0.201	0.273	AT1G21910.1		Integrase-type DNA-binding superfamily protein
Zm00001d052146	0.683	0.138	0.095	-0.292	0.328	0.539	0.453	0.202	0.284	1.518	0	0	0.261	0.261	0.48	0.265	0.307	0.471	AT1G05750.1	CLB19,PDE247	Tetratricopeptide repeat (TPR)-like superfamily protein
Zm00001d052144	0.156	0.001	0	0.051	0.172	0.236	0.329	0	0	-0.795	0	0	-1.066	0	0	-0.23	0	0	AT1G68140.1		Protein of unknown function (DUF1644)
Zm00001d052143	-0.812	0.17	0.125	-1.795	0.005	0.004	-1.494	0.013	0.012	0.848	0.014	0.024	1.472	0	0	-0.082	0.471	0.852	AT4G22970.1	AESP,ESP,RSW4	homolog of separase
Zm00001d052139	0.064	0.56	0.747	0.384	0.036	0.036	-0.498	0.022	0.022	-3.185	0	0	-1.391	0	0	-1.327	0	0	AT1G77760.1	GNR1,NIA1,NR1	nitrate reductase 1
Zm00001d052137	-0.532	0.001	0	0.243	0.044	0.047	-0.66	0	0	2.523	0	0	2.779	0	0	0.339	0.112	0.134	AT1G05000.1		Phosphotyrosine protein phosphatases superfamily protein
Zm00001d052123	0.465	0.143	0.1	0.679	0.013	0.011	0.506	0.063	0.07	1.273	0	0	-0.157	0.257	0.472	0.365	0.061	0.066	AT5G06690.1	WCRKC1	WCRKC thioredoxin 1
Zm00001d052118	0.193	0.001	0	-0.164	0.003	0.002	-0.211	0	0	-0.189	0.007	0.011	-0.563	0	0	1.282	0	0	AT2G41940.1	ZFP8	zinc finger protein 8
Zm00001d052103	-0.535	0.476	0.562	1.527	0.017	0.016	0.243	0.424	0.762	1.466	0	0	-0.47	0.066	0.096	-1.446	0	0	AT1G19170.1		Pectin lyase-like superfamily protein
Zm00001d052102	NA	NA	NA	NA	NA	NA	NA	NA	NA	-4.483	0.001	0.001	-2.444	0.008	0.009	-4.484	0.001	0.001	AT1G19210.1		Integrase-type DNA-binding superfamily protein
Zm00001d052101	-0.3	0	0	-0.623	0	0	-1.257	0	0	0.387	0	0	-0.135	0.033	0.043	-0.294	0	0	AT5G20720.2	ATCPN21,CHCPN10,CPN10,CPN20,CPN21	chaperonin 20
Zm00001d052079	-0.386	0.038	0.019	0.813	0	0	0.795	0	0	1.791	0	0	1.164	0	0	0.673	0	0	AT4G33150.1	LKR,LKR/SDH,SDH	lysine-ketoglutarate reductase/saccharopine dehydrogenase bifunctional enzyme
Zm00001d052072	-0.527	0.042	0.021	0.237	0.168	0.228	0.61	0.002	0.001	1.4	0	0	0.845	0	0	0.276	0.042	0.043	AT4G21530.1		Transducin/WD40 repeat-like superfamily protein
Zm00001d052066	-0.374	0.082	0.049	-1.222	0	0	-0.253	0.133	0.171	-0.311	0.035	0.062	0.085	0.302	0.585	-0.092	0.35	0.564	NA	NA	NA
Zm00001d052064	NA	NA	NA	NA	NA	NA	NA	NA	NA	3.892	0	0	3.832	0	0	NA	NA	NA	NA	NA	NA
Zm00001d052063	-1.618	0	0	1.484	0	0	0.867	0	0	4.249	0	0	3.674	0	0	2.489	0	0	AT2G41190.1		Transmembrane amino acid transporter family protein
Zm00001d052060	-2.112	0	0	-0.834	0	0	-1.546	0	0	0.472	0	0	-0.49	0	0	-0.378	0	0	AT2G18700.1	ATTPS11,ATTPSB,TPS11	trehalose phosphatase/synthase 11
Zm00001d052053	-1.92	0	0	-2.233	0	0	-1.779	0	0	-1.711	0	0	-1.73	0	0	-1.247	0	0	AT4G30440.1	GAE1	UDP-D-glucuronate 4-epimerase 1
Zm00001d052041	-1.95	0.039	0.019	-1.321	0.064	0.072	1.605	0.001	0	-1.889	0.016	0.026	-1.85	0.023	0.03	-1.475	0.058	0.063	AT1G64980.1		Nucleotide-diphospho-sugar transferases superfamily protein
Zm00001d052037	0.229	0.363	0.367	0.137	0.348	0.589	-1.163	0	0	0.506	0.04	0.072	0.549	0.037	0.051	-0.17	0.362	0.591
Zm00001d052035	-1.757	0.138	0.096	-1.865	0.068	0.077	-0.787	0.25	0.375	1.924	0.001	0.001	1.761	0.004	0.004	1.207	0.067	0.073	AT5G58003.1	CPL4	C-terminal domain phosphatase-like 4
Zm00001d052022	0.635	0.383	0.399	1.75	0.005	0.004	2.243	0	0	-1.015	0.187	0.403	0.346	0.354	0.72	1.985	0.007	0.006	AT3G42640.1	AHA8,HA8	H(+)-ATPase 8
Zm00001d052008	-1.139	0	0	-0.693	0.011	0.009	-1.125	0	0	0.088	0.3	0.718	1.329	0	0	0.237	0.225	0.316	AT5G35200.1		ENTH/ANTH/VHS superfamily protein
Zm00001d051986	-0.365	0.511	0.638	0.643	0.217	0.314	0.342	0.363	0.616	2.61	0	0	1.439	0.021	0.027	2.444	0	0	AT2G37195.1
Zm00001d051981	-2.144	0	0	-3.021	0	0	-2.128	0	0	-1.428	0	0	-0.75	0	0	-1.041	0	0	AT5G25830.1	GATA12	GATA transcription factor 12
Zm00001d051952	-1.562	0	0	-0.244	0.169	0.23	-1.106	0	0	1.043	0	0	1.964	0	0	-3.624	0	0	AT3G23380.1	RIC5	ROP-interactive CRIB motif-containing protein 5
Zm00001d051938	-0.808	0.104	0.066	2.608	0	0	0.777	0.02	0.019	0.463	0.017	0.029	1.069	0	0	-0.109	0.384	0.639	AT1G15950.1	ATCCR1,CCR1,IRX4	cinnamoyl coa reductase 1
Zm00001d051917	1.635	0.31	0.291	4.19	0	0	2.02	0.127	0.161	0.106	0.329	0.8	-1.692	0.003	0.003	-0.731	0.108	0.129	AT4G28760.1		Protein of unknown function (DUF3741)
Zm00001d051915	0.016	0.073	0.042	-0.238	0	0	-0.722	0	0	-0.948	0	0	-0.872	0	0	-1.033	0	0	AT3G24190.1		Protein kinase superfamily protein
Zm00001d051912	-0.603	0.02	0.009	0.081	0.388	0.686	-0.439	0.045	0.048	0.995	0	0	1.554	0	0	-0.332	0.026	0.025	AT1G04690.1	KAB1,KV-BETA1	potassium channel beta subunit 1
Zm00001d051908	-0.511	0	0	-0.128	0	0	-2.525	0	0	1.435	0	0	1.075	0	0	-0.256	0	0	AT4G36910.1	CDCP2,LEJ2	Cystathionine beta-synthase (CBS) family protein
Zm00001d051907	-1.308	0.006	0.002	-0.445	0.159	0.213	-0.298	0.263	0.398	0.182	0.274	0.639	1.329	0	0	1.106	0.001	0.001	NA	NA	NA
Zm00001d051906	-0.507	0	0	-0.028	0.439	0.817	-1.685	0	0	1.392	0	0	1.099	0	0	0.024	0.467	0.84	AT1G08125.1		S-adenosyl-L-methionine-dependent methyltransferases superfamily protein
Zm00001d051892	-1.087	0.07	0.04	-0.517	0.194	0.272	0.084	0.458	0.844	1.66	0	0	0.2	0.298	0.575	0.031	0.506	0.933	AT3G29670.1		HXXXD-type acyl-transferase family protein
Zm00001d051889	-0.59	0.096	0.059	-0.698	0.026	0.026	-0.663	0.035	0.036	1.057	0	0	-0.391	0.065	0.095	-1.117	0	0	AT3G23150.1	ETR2	Signal transduction histidine kinase, hybrid-type, ethylene sensor
Zm00001d051887	-1.95	0	0	-1.643	0	0	-2.302	0	0	0.954	0.005	0.008	0.993	0.005	0.006	0.921	0.013	0.011	AT4G00330.1	CRCK2	calmodulin-binding receptor-like cytoplasmic kinase 2
Zm00001d051883	0.207	0.001	0	-0.133	0.03	0.03	-0.326	0	0	0.997	0	0	-0.862	0	0	-1.013	0	0	AT1G02260.1		Divalent ion symporter
Zm00001d051877	1.678	0.3	0.276	1.982	0.13	0.167	NA	NA	NA	2.503	0	0	3.509	0	0	NA	NA	NA	AT1G20490.1		AMP-dependent synthetase and ligase family protein
Zm00001d051865	0.69	0	0	1.117	0	0	1.265	0	0	-0.263	0.054	0.1	0.771	0	0	0.381	0.009	0.008	AT5G04390.1		C2H2-type zinc finger family protein
Zm00001d051850	-0.163	0.439	0.491	0.415	0.045	0.048	0.02	0.492	0.929	1.538	0	0	1.294	0	0	0.078	0.415	0.712	AT3G63190.1	AtcpRRF,cpRRF,HFP108,RRF	ribosome recycling factor, chloroplast precursor
Zm00001d051847	2.05	0.199	0.155	3.527	0.002	0.001	2.828	0.025	0.024	0.985	0.047	0.085	1.854	0	0	1.515	0.005	0.004	AT3G19820.3	CBB1,DIM,DIM1,DWF1,EVE1	cell elongation protein / DWARF1 / DIMINUTO (DIM)
Zm00001d051842	0.27	0.139	0.097	1.066	0	0	0.918	0	0	1.205	0	0	0.544	0	0	0.065	0.384	0.639	AT4G33540.1		metallo-beta-lactamase family protein
Zm00001d051836	0.751	0.271	0.24	1.8	0.001	0.001	1.975	0	0	0.825	0.003	0.004	-0.136	0.343	0.689	-0.176	0.368	0.606	AT4G29460.1		Phospholipase A2 family protein
Zm00001d051816	0.05	0.646	0.952	0.165	0.447	0.837	1.435	0.028	0.028	1.737	0	0	0.42	0.194	0.336	-0.093	0.469	0.844	NA	NA	NA
Zm00001d051814	-2.793	0	0	-2.749	0	0	-3.491	0	0	-0.264	0.102	0.202	1.426	0	0	-0.53	0.016	0.015	AT2G32990.1	AtGH9B8,GH9B8	glycosyl hydrolase 9B8
Zm00001d051812	-0.375	0.14	0.098	0.763	0	0	0.51	0.01	0.008	1.047	0	0	1.943	0	0	1.078	0	0	AT2G01830.2	AHK4,ATCRE1,CRE1,WOL,WOL1	CHASE domain containing histidine kinase protein
Zm00001d051807	0.175	0.131	0.089	0.717	0	0	1.007	0	0	0.161	0.023	0.039	-0.337	0	0	0.609	0	0	AT1G69350.1		Tetratricopeptide repeat (TPR)-like superfamily protein
Zm00001d051800	-0.189	0.36	0.363	0.775	0	0	0.868	0	0	1.138	0	0	0.603	0.01	0.012	0.256	0.223	0.313	AT1G70680.1		Caleosin-related family protein
Zm00001d051799	2.289	0	0	3.176	0	0	3.332	0	0	1.521	0.001	0.002	1.832	0	0	2.521	0	0	AT1G14860.1	atnudt18,NUDT18	nudix hydrolase homolog 18
Zm00001d051795	1.291	0.021	0.009	-0.195	0.416	0.757	1.846	0	0	-0.899	0.036	0.064	-0.753	0.077	0.114	0.609	0.089	0.103	AT2G15680.1		Calcium-binding EF-hand family protein
Zm00001d051788	-3.566	0	0	-3.674	0	0	-1.696	0	0	0.709	0.006	0.01	0.92	0.001	0.001	0.231	0.291	0.438	AT1G66230.1	AtMYB20,MYB20	myb domain protein 20
Zm00001d051787	-1.311	0	0	-1.512	0	0	-0.001	0.506	0.993	0.083	0.267	0.62	-0.363	0.034	0.046	-0.302	0.081	0.092	AT1G25450.1	CER60,KCS5	3-ketoacyl-CoA synthase 5
Zm00001d051778	-0.535	0.531	0.682	0.357	0.412	0.744	-1.565	0.216	0.313	-0.015	0.387	0.994	3.931	0	0	-0.015	0.518	0.994	AT3G50150.1		Plant protein of unknown function (DUF247)
Zm00001d051756	-1.537	0.204	0.161	0.466	0.328	0.54	-0.239	0.433	0.783	2.472	0	0	1.87	0.004	0.005	0.041	0.518	0.963	AT1G70300.1	KUP6	K+ uptake permease 6
Zm00001d051739	0.792	0.001	0	1.056	0	0	0.24	0.219	0.318	0.198	0.24	0.54	0.673	0.02	0.025	0.267	0.272	0.403	AT3G30530.1	ATBZIP42,bZIP42	basic leucine-zipper 42
Zm00001d051736	-0.006	0.649	0.988	0.1	0.431	0.797	0.075	0.461	0.85	1.641	0	0	0.95	0.012	0.014	1.122	0.004	0.003	AT5G08139.1		RING/U-box superfamily protein
Zm00001d051721	-3.031	0	0	0.088	0.442	0.823	-4.646	0	0	1.724	0.002	0.002	0.557	0.234	0.423	-1.828	0.072	0.08
Zm00001d051709	-0.166	0.436	0.486	0.433	0.039	0.04	0.876	0	0	1.164	0	0	0.848	0	0	0.887	0	0
Zm00001d051702	-0.153	0.234	0.195	-0.19	0.088	0.104	-0.264	0.028	0.028	1.25	0	0	0.587	0	0	-0.382	0	0	AT1G26300.1		BSD domain-containing protein
Zm00001d051693	0.527	0.219	0.179	0.548	0.121	0.152	-0.696	0.119	0.149	-0.374	0.016	0.026	-1.613	0	0	-1.735	0	0	AT5G10770.1		Eukaryotic aspartyl protease family protein
Zm00001d051687	-0.95	0.078	0.046	0.914	0.008	0.007	0.227	0.339	0.557	1.296	0	0	0.55	0.092	0.139	0.385	0.222	0.311	AT3G07880.1	SCN1	Immunoglobulin E-set superfamily protein
Zm00001d051684	-1.022	0	0	-0.43	0	0	0.138	0.083	0.097	1.002	0	0	0.253	0	0	0.71	0	0	AT3G07650.2	COL9	CONSTANS-like 9
Zm00001d051681	0.05	0.646	0.98	3.112	0.01	0.008	NA	NA	NA	2.906	0	0	1.024	0.077	0.114	-2.822	0.026	0.024	AT4G37690.1		Galactosyl transferase GMA12/MNN10 family protein
Zm00001d051672	0.428	0.478	0.568	0.28	0.398	0.71	1.457	0.02	0.019	1.987	0	0	2.045	0	0	1.396	0.022	0.02	NA	NA	NA
Zm00001d051666	-1.165	0	0	-1.129	0	0	-1.969	0	0	0.342	0	0	0.593	0	0	-0.509	0	0	AT4G09510.1	CINV2	cytosolic invertase 2
Zm00001d051664	0.115	0.286	0.259	0.9	0	0	0.514	0	0	1.221	0	0	1.033	0	0	0.723	0	0	AT5G48020.1		2-oxoglutarate (2OG) and Fe(II)-dependent oxygenase superfamily protein
Zm00001d051660	0.215	0.39	0.41	0.728	0.002	0.002	-0.083	0.424	0.762	0.565	0.003	0.004	1.089	0	0	0.283	0.137	0.172	AT3G12650.1
Zm00001d051658	-3.476	0.05	0.026	-3.584	0.023	0.022	-0.921	0.241	0.358	NA	NA	NA	5.931	0	0	NA	NA	NA	AT2G41905.1
Zm00001d051645	0.124	0.487	0.589	1.062	0	0	0.977	0	0	0.636	0	0	1.141	0	0	1.152	0	0	AT4G23410.1	TET5	tetraspanin5
Zm00001d051636	-0.172	0.568	0.761	-1.058	0.087	0.103	-0.617	0.216	0.311	1.193	0	0	0.593	0.059	0.084	-0.35	0.263	0.384	AT3G12120.1	FAD2	fatty acid desaturase 2
Zm00001d051634	-0.127	0.053	0.028	-0.165	0.005	0.004	-0.763	0	0	-0.427	0	0	-1.083	0	0	-0.93	0	0	AT2G42910.1		Phosphoribosyltransferase family protein
Zm00001d051629	-0.705	0.159	0.115	-1.227	0.012	0.011	-0.565	0.148	0.194	1.607	0	0	-0.052	0.412	0.876	-0.394	0.192	0.259	AT1G76550.1		Phosphofructokinase family protein
Zm00001d051628	0.544	0.009	0.003	1.6	0	0	1.378	0	0	1.531	0	0	1.57	0	0	1.051	0	0	AT3G51520.1		diacylglycerol acyltransferase family
Zm00001d051615	-0.045	0.587	0.808	-0.59	0.004	0.003	-0.135	0.298	0.467	0.067	0.261	0.605	-1.053	0	0	0.002	0.518	0.988	AT5G55830.1		Concanavalin A-like lectin protein kinase family protein
Zm00001d051610	0.079	0.577	0.784	-0.502	0.092	0.111	0.161	0.344	0.573	1.478	0	0	0.439	0.141	0.229	0.588	0.084	0.097	AT3G62470.1		Pentatricopeptide repeat (PPR) superfamily protein
Zm00001d051609	-0.189	0.041	0.021	-0.015	0.453	0.85	0.767	0	0	0.24	0.004	0.005	-1.562	0	0	-0.074	0.279	0.414	AT4G16660.1		heat shock protein 70 (Hsp 70) family protein
Zm00001d051596	-1.166	0	0	-1.252	0	0	-2.218	0	0	1.516	0	0	0.451	0.019	0.024	-1.185	0	0
Zm00001d051591	-0.385	0.327	0.314	-0.61	0.097	0.117	0.24	0.305	0.482	1.288	0	0	1.181	0.001	0.001	0.53	0.138	0.173	AT3G45980.1	H2B,HTB9	Histone superfamily protein
Zm00001d051589	-0.226	0.208	0.166	-0.664	0	0	-0.13	0.272	0.416	1.101	0	0	0.654	0	0	-1.007	0	0	AT3G27960.1		Tetratricopeptide repeat (TPR)-like superfamily protein
Zm00001d051576	-2.65	0	0	-1.758	0.001	0.001	-1.68	0.002	0.002	1.652	0	0	1.455	0	0	0.631	0.085	0.097	AT3G01580.1		Tetratricopeptide repeat (TPR)-like superfamily protein
Zm00001d051563	0.363	0	0	0.851	0	0	0.477	0	0	1.049	0	0	0.818	0	0	0.862	0	0	AT1G75330.1	OTC	ornithine carbamoyltransferase
Zm00001d051556	0.637	0	0	0.682	0	0	-1.008	0	0	1.11	0	0	-0.223	0	0	-1.835	0	0	AT4G19170.1	CCD4,NCED4	nine-cis-epoxycarotenoid dioxygenase 4
Zm00001d051554	-0.02	0.646	0.966	-2.305	0.001	0.001	-0.768	0.122	0.152	1.232	0	0	-0.097	0.391	0.819	-1.804	0.002	0.001	AT4G19230.1	CYP707A1	cytochrome P450, family 707, subfamily A, polypeptide 1
Zm00001d051553	0.997	0	0	0.577	0.001	0	1.078	0	0	-0.117	0.231	0.518	0.392	0.016	0.019	0.018	0.501	0.921	AT1G31650.1	ATROPGEF14,ROPGEF14	RHO guanyl-nucleotide exchange factor 14
Zm00001d051548	NA	NA	NA	NA	NA	NA	NA	NA	NA	2.354	0	0	1.14	0.067	0.097	0.985	0.13	0.16	AT2G02040.1	ATPTR2,ATPTR2-B,NTR1,PTR2,PTR2-B	peptide transporter 2
Zm00001d051544	-0.272	0.504	0.626	0.99	0.025	0.024	0.698	0.111	0.136	0.137	0.341	0.836	1.809	0	0	1.137	0.041	0.041	AT5G17160.1
Zm00001d051534	-1.786	0.004	0.001	-0.614	0.133	0.172	-0.624	0.134	0.172	1.195	0	0	0.639	0.036	0.049	-0.845	0.042	0.042	AT2G31290.1		Ubiquitin carboxyl-terminal hydrolase family protein
Zm00001d051529	-0.249	0	0	-0.807	0	0	-0.544	0	0	-0.792	0	0	-1.212	0	0	-1.107	0	0	AT1G65060.1	4CL3	4-coumarate:CoA ligase 3
Zm00001d051525	-0.213	0.528	0.673	0.942	0.021	0.02	-0.69	0.154	0.204	0.596	0	0	0.568	0	0	-2.049	0	0	AT5G64410.1	ATOPT4,OPT4	oligopeptide transporter 4
Zm00001d051520	-1.535	0.003	0.001	-0.578	0.111	0.137	-0.217	0.339	0.558	2.965	0	0	1.761	0.001	0	1.673	0.001	0.001	AT1G79180.1	ATMYB63,MYB63	myb domain protein 63
Zm00001d051514	-0.017	0.646	0.957	0.038	0.472	0.901	-0.047	0.472	0.881	-0.656	0.007	0.011	-1.091	0	0	-0.716	0.007	0.006	AT4G25960.1	PGP2	P-glycoprotein 2
Zm00001d051511	-0.876	0	0	0.423	0.018	0.016	-0.455	0.029	0.028	0.713	0	0	1.648	0	0	0.89	0	0	AT4G17900.1		PLATZ transcription factor family protein
Zm00001d051504	-0.236	0.003	0.001	-0.299	0	0	-1.778	0	0	-0.909	0	0	-1.109	0	0	-1.365	0	0	AT1G44750.1	ATPUP11,PUP11	purine permease 11
Zm00001d051502	-0.002	0.647	0.982	-0.615	0	0	-0.013	0.471	0.877	1.097	0	0	0.981	0	0	0.46	0	0	AT2G17290.1	ATCDPK3,ATCPK6,CPK6	Calcium-dependent protein kinase family protein
Zm00001d051496	-1.392	0	0	-1.268	0	0	-0.087	0.373	0.638	-0.319	0.026	0.044	0.551	0	0	0.105	0.31	0.475	AT5G47060.1		Protein of unknown function (DUF581)
Zm00001d051475	-1.134	0.046	0.024	-0.531	0.169	0.23	-0.454	0.213	0.306	-0.382	0.13	0.266	-1.05	0.006	0.007	-1.752	0	0	AT5G56550.1	ATOXS3,OXS3	oxidative stress 3
Zm00001d051468	-6.12	0	0	-5.227	0	0	-5.15	0	0	-4.171	0	0	0.338	0.05	0.07	-0.098	0.377	0.623	AT3G61460.1	BRH1	brassinosteroid-responsive RING-H2
Zm00001d051461	-0.609	0.189	0.145	-2.157	0	0	-1.887	0	0	-0.737	0.001	0.002	-0.798	0.001	0.001	-0.89	0	0	AT5G52510.1	SCL8	SCARECROW-like 8
Zm00001d051460	-2.037	0.011	0.004	-3.145	0	0	-3.067	0	0	-2.794	0	0	-1.377	0	0	-1.058	0	0	AT3G61460.1	BRH1	brassinosteroid-responsive RING-H2
Zm00001d051459	-0.011	0.59	0.815	-0.587	0	0	-0.24	0	0	-1.752	0	0	0.306	0	0	-0.435	0	0	AT1G05510.1		Protein of unknown function (DUF1264)
Zm00001d051448	0.635	0.337	0.33	0.112	0.461	0.873	1.48	0.01	0.008	2.216	0	0	0.131	0.34	0.682	-0.716	0.05	0.052	NA	NA	NA
Zm00001d051447	-0.194	0.215	0.172	-0.07	0.356	0.605	0.172	0.147	0.193	1.096	0	0	-0.018	0.421	0.899	-0.371	0.016	0.014	AT3G61060.1	AtPP2-A13,PP2-A13	phloem protein 2-A13
Zm00001d051442	-0.453	0	0	-1.257	0	0	-0.541	0	0	-0.352	0	0	-0.854	0	0	-1.01	0	0	AT4G00750.1		S-adenosyl-L-methionine-dependent methyltransferases superfamily protein
Zm00001d051429	0.939	0	0	1.067	0	0	1.416	0	0	0.252	0.008	0.013	-0.19	0.059	0.084	0.373	0	0	AT2G33190.1		F-box family protein with a domain of unknown function (DUF295)
Zm00001d051424	1.635	0.31	0.291	2.942	0.017	0.015	4.342	0	0	-0.532	0.004	0.005	-0.778	0	0	0.174	0.219	0.305	NA	NA	NA
Zm00001d051420	-0.727	0	0	1.819	0	0	0.954	0	0	0.59	0	0	2.577	0	0	0.735	0	0	AT1G20450.1	ERD10,LTI29,LTI45	Dehydrin family protein
Zm00001d051419	-0.848	0.044	0.023	-0.058	0.455	0.857	0.985	0	0	2.865	0	0	2.311	0	0	1.941	0	0	AT5G55050.1		GDSL-like Lipase/Acylhydrolase superfamily protein
Zm00001d051418	NA	NA	NA	0.527	0.388	0.686	1.342	0.178	0.242	6.767	0	0	6.579	0	0	4.57	0.001	0	AT1G29660.1		GDSL-like Lipase/Acylhydrolase superfamily protein
Zm00001d051415	-0.312	0.525	0.666	2.296	0	0	2.208	0	0	2.67	0	0	5.474	0	0	3.406	0	0	AT1G53470.1	MSL4	mechanosensitive channel of small conductance-like 4
Zm00001d051413	-3.535	0.044	0.023	0.817	0.183	0.254	1.02	0.117	0.145	1.658	0	0	2.638	0	0	1.477	0	0	AT1G16810.2
Zm00001d051406	-2.009	0.002	0.001	0.822	0.02	0.019	1.049	0.003	0.002	1.141	0	0	0.905	0.001	0.001	0.695	0.012	0.011	AT1G76065.1		LYR family of Fe/S cluster biogenesis protein
Zm00001d051403	-0.334	0.004	0.001	1.327	0	0	0.227	0.016	0.015	1.63	0	0	2.39	0	0	1.413	0	0	AT4G00430.1	PIP1;4,PIP1E,TMP-C	plasma membrane intrinsic protein 1;4
Zm00001d051397	1.635	0.31	0.291	1.942	0.137	0.178	1.605	0.21	0.3	4.57	0	0	4.024	0	0	2.307	0.08	0.091
Zm00001d051394	0.694	0.02	0.008	0.445	0.084	0.099	1.424	0	0	0.53	0.003	0.005	0.695	0	0	0.646	0.001	0	NA	NA	NA
Zm00001d051388	-0.027	0.632	0.91	0.509	0.017	0.016	0.02	0.493	0.93	-2.319	0	0	-0.421	0.062	0.089	0.251	0.188	0.252	AT4G25590.1	ADF7	actin depolymerizing factor 7
Zm00001d051380	0.138	0.577	0.784	-0.357	0.315	0.506	-0.658	0.183	0.252	1.696	0	0	0.85	0.019	0.024	0.11	0.449	0.795	AT4G22550.1		Phosphatidic acid phosphatase (PAP2) family protein
Zm00001d051362	0.541	0	0	1.017	0	0	0.685	0	0	0.315	0	0	0.885	0	0	0.783	0	0	AT5G47450.1	ATTIP2;3,DELTA-TIP3,TIP2;3	tonoplast intrinsic protein 2;3
Zm00001d051355	0.57	0.137	0.094	1.225	0	0	1.772	0	0	-0.32	0.223	0.496	0.88	0.018	0.022	1.701	0	0	AT2G44940.1		Integrase-type DNA-binding superfamily protein
Zm00001d051341	2.418	0	0	2.003	0	0	2.507	0	0	0.758	0.112	0.224	0.16	0.391	0.818	-0.029	0.518	0.967	NA	NA	NA
Zm00001d051338	-2.95	0.002	0.001	-5.058	0	0	-2.98	0.001	0.001	-1.43	0.017	0.028	-0.516	0.204	0.357	-1.208	0.051	0.054	AT3G60320.1		Protein of unknown function (DUF630 and DUF632)
Zm00001d051334	-1.142	0	0	-1.521	0	0	-0.419	0.077	0.089	-0.734	0.003	0.005	-1.07	0	0	-0.512	0.04	0.041	AT5G02890.1		HXXXD-type acyl-transferase family protein
Zm00001d051313	NA	NA	NA	NA	NA	NA	NA	NA	NA	2.4	0	0	0.024	0.446	0.977	-2.6	0.045	0.046	AT5G66330.1		Leucine-rich repeat (LRR) family protein
Zm00001d051310	0.345	0.261	0.227	0.374	0.139	0.181	1.173	0	0	0.718	0.001	0.001	-0.13	0.313	0.612	0.537	0.02	0.018	NA	NA	NA
Zm00001d051306	0.027	0.368	0.374	0.425	0	0	-0.384	0	0	0.647	0	0	1.336	0	0	0.336	0	0	AT1G62740.1		stress-inducible protein, putative
Zm00001d051288	0.237	0.455	0.519	1.592	0	0	1.484	0	0	1.492	0	0	2.116	0	0	1.437	0	0	AT2G45140.1	PVA12	plant VAP homolog 12
Zm00001d051247	-0.611	0.028	0.013	0.099	0.37	0.64	-0.808	0.002	0.001	1.816	0	0	0.54	0.001	0.001	-1.056	0	0
Zm00001d051239	-1.757	0.038	0.018	-1.543	0.029	0.029	-2.202	0.007	0.006	-2.3	0	0	-1.506	0	0	-3.3	0	0	AT1G78080.1	RAP2.4	related to AP2 4
Zm00001d051219	0.27	0.156	0.112	0.469	0.005	0.004	0.355	0.032	0.033	1.037	0	0	0.576	0	0	0.501	0	0	AT5G23340.1		RNI-like superfamily protein
Zm00001d051214	-0.019	0.62	0.88	0.467	0	0	0.377	0.001	0.001	1.167	0	0	1.054	0	0	0.788	0	0	AT5G22300.1	AtNIT4,NIT4	nitrilase 4
Zm00001d051206	-0.297	0.385	0.402	-0.974	0.014	0.013	-0.343	0.228	0.334	-2.396	0.001	0.001	-2.306	0.001	0.001	-1.318	0.031	0.03	AT5G23210.1	SCPL34	serine carboxypeptidase-like 34
Zm00001d051200	-2.535	0	0	-0.769	0.043	0.046	-2.863	0	0	0.112	0.289	0.685	-1.213	0.001	0.001	-0.583	0.058	0.062	AT4G16580.1		Protein phosphatase 2C family protein
Zm00001d051194	-0.468	0	0	-0.813	0	0	-1.733	0	0	1.324	0	0	1.061	0	0	-3.991	0	0	AT2G16500.1	ADC1,ARGDC,ARGDC1,SPE1	arginine decarboxylase 1
Zm00001d051193	-1.278	0	0	-0.585	0	0	-1.324	0	0	1.413	0	0	0.481	0	0	0.134	0.185	0.247	AT1G65730.1	YSL7	YELLOW STRIPE like 7
Zm00001d051182	-0.126	0.567	0.76	-0.169	0.386	0.678	0.057	0.475	0.887	1.088	0	0	0.84	0.005	0.006	0.392	0.175	0.23	NA	NA	NA
Zm00001d051174	-0.294	0	0	-0.342	0	0	-0.248	0	0	-0.011	0.335	0.82	-0.669	0	0	-1.377	0	0	AT2G37170.1	PIP2;2,PIP2B	plasma membrane intrinsic protein 2
Zm00001d051172	-0.298	0.168	0.123	0.175	0.219	0.317	0.68	0	0	0.527	0.012	0.019	1.372	0	0	0.452	0.046	0.048	AT4G30080.1	ARF16	auxin response factor 16
Zm00001d051166	3.372	0.067	0.038	8.274	0	0	5.93	0	0	1.803	0	0	-0.317	0.28	0.524	-1.678	0.009	0.007	AT2G37040.1	ATPAL1,PAL1	PHE ammonia lyase 1
Zm00001d051163	-0.828	0	0	-0.159	0.063	0.07	-0.164	0.059	0.065	1.017	0	0	0.644	0	0	0.107	0.17	0.222	AT2G37040.1	ATPAL1,PAL1	PHE ammonia lyase 1
Zm00001d051161	-1.934	0	0	-1.639	0	0	-2.032	0	0	2.807	0	0	0.486	0	0	-1.468	0	0	AT3G10340.1	PAL4	phenylalanine ammonia-lyase 4
Zm00001d051157	-0.211	0.245	0.207	-0.464	0.008	0.007	0.029	0.462	0.855	1.275	0	0	0.207	0.091	0.138	-0.411	0.009	0.008	AT5G03300.1	ADK2	adenosine kinase 2
Zm00001d051156	-1.007	0	0	0.303	0.092	0.11	-0.129	0.331	0.535	2.158	0	0	1.346	0	0	0.254	0.123	0.15	AT1G08650.2	ATPPCK1,PPCK1	phosphoenolpyruvate carboxylase kinase 1
Zm00001d051139	0.19	0	0	1.293	0	0	1.299	0	0	1.079	0	0	1.759	0	0	1.501	0	0	AT3G04500.1		RNA-binding (RRM/RBD/RNP motifs) family protein
Zm00001d051130	0.243	0.559	0.745	1.595	0.007	0.006	0.672	0.225	0.329	1.632	0	0	1.229	0	0	0.953	0.01	0.008	AT4G28570.1		Long-chain fatty alcohol dehydrogenase family protein
Zm00001d051126	1.05	0.465	0.54	2.527	0.049	0.053	3.927	0	0	-0.015	0.387	0.981	-0.113	0.405	0.858	1.48	0.002	0.002	AT3G04380.1	SDG31,SUVR4	SET-domain containing protein lysine methyltransferase family protein
Zm00001d051125	-3.535	0.044	0.023	-0.643	0.305	0.486	-0.98	0.221	0.323	1.431	0	0	-0.374	0.204	0.357	-0.551	0.146	0.185	NA	NA	NA
Zm00001d051120	0.688	0.154	0.11	0.773	0.058	0.064	0.98	0.017	0.016	1.303	0	0	0.691	0.002	0.003	0.137	0.359	0.584
Zm00001d051119	0.05	0.642	0.935	1.068	0.034	0.035	0.648	0.177	0.24	0.36	0.086	0.167	0.609	0.013	0.015	1.088	0	0	AT5G60710.1		Zinc finger (C3HC4-type RING finger) family protein
Zm00001d051114	0.034	0.626	0.894	-0.793	0.007	0.006	-0.117	0.378	0.651	2.606	0	0	-0.34	0.069	0.101	-1.29	0	0	AT5G61380.1	APRR1,AtTOC1,PRR1,TOC1	CCT motif -containing response regulator protein
Zm00001d051099	0.024	0.635	0.916	1.774	0	0	1.906	0	0	1.411	0	0	0.161	0	0	-0.992	0	0	AT3G47570.1		Leucine-rich repeat protein kinase family protein
Zm00001d051096	-4.219	0.006	0.002	2.52	0	0	2.907	0	0	1.79	0	0	-0.582	0.001	0.001	-1.592	0	0	AT5G39390.1		Leucine-rich repeat protein kinase family protein
Zm00001d051094	0.474	0.013	0.005	2.189	0	0	2.255	0	0	1.21	0	0	-0.73	0	0	-0.658	0	0	AT5G20480.1	EFR	EF-TU receptor
Zm00001d051093	-0.127	0.465	0.54	1.846	0	0	2.565	0	0	1.215	0	0	-0.551	0	0	-1.243	0	0	AT3G47570.1		Leucine-rich repeat protein kinase family protein
Zm00001d051088	1.032	0	0	2.646	0	0	2	0	0	1.384	0	0	-0.302	0	0	-0.431	0	0	AT3G47570.1		Leucine-rich repeat protein kinase family protein
Zm00001d051085	1.563	0	0	3.988	0	0	0.892	0.002	0.001	1.531	0	0	0.945	0	0	-0.152	0.017	0.015	AT3G47570.1		Leucine-rich repeat protein kinase family protein
Zm00001d051083	-0.535	0.531	0.682	0.357	0.412	0.744	0.02	0.505	0.986	2.202	0	0	0.702	0.059	0.083	-5.337	0	0	AT3G47570.1		Leucine-rich repeat protein kinase family protein
Zm00001d051080	-0.915	0	0	-2.433	0	0	-0.181	0	0	-1.025	0	0	-1.559	0	0	-0.785	0	0	AT1G80050.1	APT2,ATAPT2,PHT1.1	adenine phosphoribosyl transferase 2
Zm00001d051062	0.265	0	0	0.408	0	0	0.21	0	0	-0.628	0	0	-1.038	0	0	-0.379	0	0	AT5G17710.2	EMB1241	Co-chaperone GrpE family protein
Zm00001d051047	-1.101	0	0	-0.24	0.002	0.001	-0.591	0	0	0.64	0	0	0.795	0	0	0.559	0	0	NA	NA	NA
Zm00001d051043	0.296	0.126	0.085	0.814	0	0	1.308	0	0	1.129	0	0	0.535	0	0	0.805	0	0	AT2G31810.1		ACT domain-containing small subunit of acetolactate synthase protein
Zm00001d051015	0.091	0.579	0.79	0.337	0.207	0.296	0.176	0.356	0.599	1.173	0	0	1.23	0	0	0.459	0.118	0.143	AT2G22570.1	ATNIC1,NIC1	nicotinamidase 1
Zm00001d051014	-0.875	0	0	-1.077	0	0	-0.887	0	0	0.576	0	0	0.309	0.029	0.038	-0.554	0.002	0.001	NA	NA	NA
Zm00001d051012	0.192	0.316	0.298	0.631	0	0	1.26	0	0	0.688	0	0	0.393	0.006	0.007	0.667	0	0	AT1G65380.1	AtRLP10,CLV2	Leucine-rich repeat (LRR) family protein
Zm00001d051001	-0.674	0	0	-0.324	0	0	0.246	0	0	1.277	0	0	0.329	0	0	-0.291	0	0	AT1G13440.1	GAPC-2,GAPC2	glyceraldehyde-3-phosphate dehydrogenase C2
Zm00001d050992	0.096	0.472	0.554	0.346	0.024	0.024	0.144	0.247	0.369	1.159	0	0	0.568	0	0	-0.345	0.006	0.005	AT1G67730.1	ATKCR1,KCR1,YBR159	beta-ketoacyl reductase 1
Zm00001d050981	-0.223	0.482	0.575	-0.161	0.385	0.677	0.835	0.013	0.011	1.165	0	0	0.492	0.01	0.011	-0.405	0.066	0.072	AT1G13180.1	ARP3,ATARP3,DIS1	Actin-like ATPase superfamily protein
Zm00001d050977	0.943	0.197	0.153	1.042	0.086	0.102	-2.787	0.027	0.026	-2.678	0	0	-0.523	0.181	0.309	0.196	0.393	0.663	AT1G24540.1	CYP86C1	cytochrome P450, family 86, subfamily C, polypeptide 1
Zm00001d050974	NA	NA	NA	NA	NA	NA	NA	NA	NA	NA	NA	NA	4.725	0	0	NA	NA	NA	AT1G13130.1		Cellulase (glycosyl hydrolase family 5) protein
Zm00001d050961	-1.209	0	0	-1.776	0	0	-1.804	0	0	-1.839	0	0	-1.114	0	0	-1.503	0	0	AT3G27540.1		beta-1,4-N-acetylglucosaminyltransferase family protein
Zm00001d050944	-0.118	0.489	0.593	0.255	0.156	0.208	0.02	0.49	0.924	1.018	0	0	0.727	0	0	0.231	0.201	0.273	AT5G63135.1
Zm00001d050938	-0.213	0.554	0.73	-1.058	0.107	0.131	-0.243	0.396	0.694	2.228	0	0	0.287	0.296	0.568	0.4	0.279	0.415	AT1G16480.1		Tetratricopeptide repeat (TPR)-like superfamily protein
Zm00001d050918	0.705	0.007	0.003	0.455	0.052	0.057	0.044	0.467	0.866	1.163	0	0	-0.069	0.372	0.767	-0.504	0.042	0.042
Zm00001d050914	0.243	0.514	0.645	1.421	0.001	0.001	0.857	0.062	0.069	2.4	0	0	1.761	0	0	1.354	0.005	0.004	AT5G65560.1		Pentatricopeptide repeat (PPR) superfamily protein
Zm00001d050913	0.522	0.021	0.009	0.787	0	0	0.627	0.002	0.001	1.264	0	0	0.829	0	0	0.699	0	0	AT4G27610.3
Zm00001d050909	2.05	0.199	0.155	1.527	0.222	0.324	NA	NA	NA	2.57	0	0.001	0.761	0.253	0.463	NA	NA	NA
Zm00001d050899	0.33	0.458	0.525	1.493	0.001	0	-0.465	0.28	0.433	1.553	0	0	0.959	0	0	-0.331	0.187	0.251	AT1G14870.1	PCR2	PLANT CADMIUM RESISTANCE 2
Zm00001d050893	-0.071	0.531	0.678	-0.394	0.027	0.026	-0.431	0.018	0.017	1.939	0	0	0.812	0	0	-0.435	0.051	0.053	AT5G07680.1	ANAC079,ANAC080,ATNAC4,NAC080	NAC domain containing protein 80
Zm00001d050889	0.081	0.409	0.441	-0.748	0	0	0.051	0.369	0.628	0.394	0	0	-1.018	0	0	0.244	0.013	0.011	AT1G14150.1	PQL1,PQL2	PsbQ-like 2
Zm00001d050875	-0.641	0.079	0.047	-0.9	0.008	0.006	1.161	0	0	0.867	0	0	-1.48	0	0	0.168	0.344	0.542	NA	NA	NA
Zm00001d050874	-0.066	0.476	0.562	-0.26	0.025	0.024	-1.087	0	0	-0.113	0.078	0.151	-0.241	0.003	0.003	-1.146	0	0	NA	NA	NA
Zm00001d050872	0.234	0.144	0.102	0.051	0.404	0.724	0.575	0	0	1.226	0	0	0.252	0	0	-0.422	0	0	AT5G64550.1		loricrin-related
Zm00001d050850	0.024	0.494	0.603	-0.067	0.116	0.144	-0.16	0.001	0.001	-0.058	0.07	0.133	-1.017	0	0	-0.443	0	0	AT4G08920.1	ATCRY1,BLU1,CRY1,HY4,OOP2	cryptochrome 1
Zm00001d050836	1.818	0.002	0.001	0.984	0.084	0.099	2.1	0	0	0.26	0.143	0.295	-0.561	0.038	0.051	-0.189	0.313	0.482	NA	NA	NA
Zm00001d050831	-0.97	0.002	0.001	-1.815	0	0	-1.129	0	0	-0.537	0.04	0.072	-1.876	0	0	-1.363	0	0
Zm00001d050827	-0.043	0.631	0.907	0.228	0.315	0.507	-0.073	0.457	0.843	1.265	0	0	1.235	0	0	0.856	0.005	0.004	AT1G17410.1		Nucleoside diphosphate kinase family protein
Zm00001d050768	0.675	0	0	0.324	0	0	0.905	0	0	-0.867	0	0	-1.737	0	0	-1.026	0	0	AT1G59940.1	ARR3	response regulator 3
Zm00001d050735	-0.584	0.082	0.049	1.082	0	0	0.367	0.115	0.143	0.552	0.005	0.008	0.675	0.001	0.001	0.692	0.001	0.001	AT1G77230.1		Tetratricopeptide repeat (TPR)-like superfamily protein
Zm00001d050705	-0.038	0.603	0.842	-0.77	0	0	0.996	0	0	-0.007	0.385	0.964	-1.274	0	0	-0.394	0.016	0.015
Zm00001d050698	0.575	0.081	0.048	0.443	0.106	0.13	0.155	0.365	0.619	1.012	0	0	0.729	0	0	-0.726	0.002	0.001	AT1G21200.1		sequence-specific DNA binding transcription factors
Zm00001d050697	-2.687	0.001	0	-0.379	0.279	0.431	0.556	0.139	0.181	1.101	0	0	0.378	0.145	0.237	0.515	0.084	0.097	AT1G09200.1		Histone superfamily protein
Zm00001d050689	-1.153	0.093	0.057	-1.317	0.032	0.032	-0.34	0.322	0.517	0.499	0.188	0.406	1.881	0	0	-0.373	0.363	0.594	AT5G64660.1	ATCMPG2,CMPG2	CYS, MET, PRO, and GLY protein 2
Zm00001d050684	-0.157	0.027	0.012	0.202	0.001	0	0.353	0	0	-0.377	0	0	1.329	0	0	1.536	0	0
Zm00001d050643	1.577	0.072	0.041	1.262	0.095	0.115	2.565	0	0	0.147	0.267	0.622	0.059	0.401	0.846	-1.051	0.005	0.004	NA	NA	NA
Zm00001d050642	-0.284	0.067	0.038	0.691	0	0	0.148	0.178	0.242	1.123	0	0	0.799	0	0	0.488	0	0	AT5G22750.1	RAD5	DNA/RNA helicase protein
Zm00001d050618	-0.122	0.485	0.585	-0.124	0.343	0.571	-0.411	0.069	0.078	1.357	0	0.001	0.329	0.262	0.483	0.541	0.174	0.228
Zm00001d050612	-0.296	0.269	0.237	-0.058	0.435	0.807	0.464	0.033	0.033	1.145	0	0	0.774	0	0	0.212	0.156	0.2	AT2G31970.1	ATRAD50,RAD50	DNA repair-recombination protein (RAD50)
Zm00001d050608	NA	NA	NA	5.897	0	0	6.306	0	0	NA	NA	NA	6.832	0	0	NA	NA	NA	NA	NA	NA
Zm00001d050514	-2.202	0	0	-0.95	0.011	0.009	-1.188	0.003	0.002	-1.995	0	0	-1.034	0	0	-1.476	0	0	AT2G17730.1	NIP2	NEP-interacting protein 2
Zm00001d050501	-0.348	0.095	0.059	0.447	0.006	0.005	0.726	0	0	1.239	0	0	1.381	0	0	0.915	0	0	AT1G20540.1		Transducin/WD40 repeat-like superfamily protein
Zm00001d050493	-0.019	0.644	0.942	0.092	0.398	0.711	-0.147	0.345	0.576	1.447	0	0	0.341	0.043	0.059	-0.719	0.001	0.001	AT1G47480.1		alpha/beta-Hydrolases superfamily protein
Zm00001d050484	-0.328	0.301	0.277	-0.51	0.082	0.096	-0.126	0.384	0.665	1.587	0	0	0.322	0.071	0.103	-0.157	0.303	0.462	AT3G13772.1	AtTMN7,TMN7	transmembrane nine 7
Zm00001d050466	-6.444	0	0	-0.722	0.104	0.127	-0.365	0.272	0.417	0.527	0.139	0.286	0.519	0.176	0.298	-0.571	0.238	0.34	AT1G21270.1	WAK2	wall-associated kinase 2
Zm00001d050465	0.084	0.535	0.69	0.419	0.031	0.031	-0.204	0.238	0.351	0.715	0	0	1.053	0	0	0.735	0	0	NA	NA	NA
Zm00001d050462	NA	NA	NA	NA	NA	NA	NA	NA	NA	-1.953	0.001	0.001	-2.499	0	0	-4.539	0	0	AT5G50380.1	ATEXO70F1,EXO70F1	exocyst subunit exo70 family protein F1
Zm00001d050455	1.575	0	0	1.549	0	0	-0.754	0.01	0.009	1.017	0	0	3.56	0	0	-0.457	0.046	0.048	AT5G48930.1	HCT	hydroxycinnamoyl-CoA shikimate/quinate hydroxycinnamoyl transferase
Zm00001d050436	-0.142	0.499	0.614	-0.695	0.023	0.022	-1.143	0.001	0.001	1.231	0	0	0.338	0.094	0.143	-0.363	0.131	0.161	AT5G11000.1		Plant protein of unknown function (DUF868)
Zm00001d050425	-0.948	0.253	0.217	-4.378	0.002	0.001	0.507	0.26	0.393	-4.922	0	0	-1.075	0.064	0.092	1.808	0	0	NA	NA	NA
Zm00001d050347	-1	0	0	0.156	0.092	0.11	-0.502	0	0	1.647	0	0	1.275	0	0	0.62	0	0	AT5G16550.1
Zm00001d050346	0.486	0	0	0.569	0	0	0.606	0	0	0.571	0	0	0.219	0	0	1.043	0	0	AT1G68090.1	ANN5,ANNAT5	annexin 5
Zm00001d050341	-0.149	0.255	0.22	-0.726	0	0	-1.695	0	0	0.873	0	0	-0.227	0.03	0.039	-1.406	0	0	AT4G04330.1		Chaperonin-like RbcX protein
Zm00001d050340	0.472	0	0	0.014	0.461	0.872	0.217	0.01	0.008	1.187	0	0	0.849	0	0	0.416	0	0	AT1G70160.1
Zm00001d050339	-0.57	0	0	0.255	0	0	0.447	0	0	1.455	0	0	0.905	0	0	0.706	0	0	AT1G74920.1	ALDH10A8	aldehyde dehydrogenase 10A8
Zm00001d050335	0.439	0.094	0.058	1.065	0	0	0.503	0.028	0.027	0.832	0	0	0.29	0.086	0.129	0.239	0.164	0.213	AT2G04620.1		Cation efflux family protein
Zm00001d050329	-0.213	0.554	0.73	0.264	0.367	0.635	0.136	0.446	0.814	1.6	0	0	1.882	0	0	1.155	0.007	0.006	AT1G09000.1	ANP1,MAPKKK1,NP1	NPK1-related protein kinase 1
Zm00001d050323	-0.478	0.135	0.093	0.381	0.094	0.113	-2.934	0	0	2.314	0	0	0.909	0	0	-1.097	0	0	AT4G37330.1	CYP81D4	cytochrome P450, family 81, subfamily D, polypeptide 4
Zm00001d050307	0.291	0.504	0.621	0.875	0.081	0.094	-0.117	0.461	0.852	2.438	0	0	0.531	0.133	0.215	-0.176	0.416	0.715	AT4G38060.2
Zm00001d050304	-0.338	0.228	0.188	0.643	0.003	0.003	0.805	0	0	1.063	0	0	1.869	0	0	0.985	0	0	AT1G67180.1		zinc finger (C3HC4-type RING finger) family protein / BRCT domain-containing protein
Zm00001d050302	-0.383	0.363	0.366	0.317	0.256	0.389	-1.413	0.006	0.005	0.071	0.32	0.775	1.411	0	0	0.21	0.264	0.387	AT1G13520.1		Protein of unknown function (DUF1262)
Zm00001d050294	-0.397	0.436	0.485	-0.157	0.421	0.769	-1.302	0.046	0.049	1.146	0	0	-0.308	0.227	0.406	0.145	0.396	0.669	AT4G39720.1		VQ motif-containing protein
Zm00001d050293	-0.695	0	0	-0.195	0.1	0.122	-1.315	0	0	-0.509	0	0	-0.368	0.001	0.001	-0.624	0	0	AT1G60140.1	ATTPS10,TPS10	trehalose phosphate synthase
Zm00001d050274	-0.939	0.023	0.01	-0.339	0.207	0.296	-0.3	0.242	0.359	0.139	0.245	0.557	-1.605	0	0	0.12	0.372	0.613	NA	NA	NA
Zm00001d050273	0.121	0.599	0.833	0.905	0.059	0.066	0.965	0.047	0.05	1.465	0	0	0.424	0.173	0.291	0.45	0.191	0.257	AT5G12100.1		pentatricopeptide (PPR) repeat-containing protein
Zm00001d050254	-1.35	0.383	0.399	-0.509	0.397	0.708	0.21	0.465	0.863	-2.79	0.001	0.001	-0.06	0.425	0.91	-0.667	0.189	0.254	AT2G39710.1		Eukaryotic aspartyl protease family protein
Zm00001d050247	-2.68	0	0	-3.662	0	0	-2.848	0	0	-2.686	0	0	-2.603	0	0	-2.536	0	0	AT4G11070.1	AtWRKY41,WRKY41	WRKY family transcription factor
Zm00001d050225	0.005	0.646	0.968	0.409	0.001	0	0.321	0.009	0.008	1.088	0	0	0.647	0	0	0.249	0.011	0.01	AT2G18990.1	TXND9	thioredoxin domain-containing protein 9 homolog
Zm00001d050224	-1.502	0.001	0	-1.43	0	0	-1.352	0.001	0.001	2.173	0	0	-0.239	0.23	0.412	-1.448	0	0	AT3G21240.1	4CL2,AT4CL2	4-coumarate:CoA ligase 2
Zm00001d050195	-1.365	0.023	0.01	-1.835	0.002	0.001	-2.565	0	0	-3.144	0	0	-2.52	0	0	-1.822	0	0	AT4G31550.2	ATWRKY11,WRKY11	WRKY DNA-binding protein 11
Zm00001d050191	-1.321	0	0	-1.964	0	0	-0.164	0.314	0.5	0.737	0.001	0.001	-0.713	0.014	0.017	-1.278	0	0	AT1G16860.1		Ubiquitin-specific protease family C19-related protein
Zm00001d050184	0.202	0.215	0.172	0.35	0.015	0.013	1.196	0	0	0.665	0	0	0.089	0.258	0.475	0.604	0	0	AT5G57740.1	XBAT32	XB3 ortholog 2 in Arabidopsis thaliana
Zm00001d050179	-0.062	0.459	0.527	0.492	0	0	0.424	0	0	1.11	0	0	0.876	0	0	0.413	0	0	AT5G54855.1		Pollen Ole e 1 allergen and extensin family protein
Zm00001d050164	-2.272	0.038	0.019	-1.795	0.038	0.04	-0.98	0.153	0.202	1.57	0	0	-0.075	0.417	0.889	-1.6	0.023	0.021	AT5G02070.1		Protein kinase family protein
Zm00001d050153	0.232	0.04	0.02	-0.854	0	0	-0.449	0	0	-0.984	0	0	-1.236	0	0	-0.505	0	0	AT5G58000.1		Reticulon family protein
Zm00001d050132	0.372	0.117	0.077	0.863	0	0	0.486	0.019	0.018	1.649	0	0	1.339	0	0	0.441	0.015	0.013	AT1G55610.2	BRL1	BRI1 like
Zm00001d050125	-0.11	0.022	0.009	0.361	0	0	0.445	0	0	1.001	0	0	1.026	0	0	0.587	0	0	AT5G20280.1	ATSPS1F,SPS1F	sucrose phosphate synthase 1F
Zm00001d050119	0.043	0.417	0.454	0.863	0	0	0.333	0	0	0.208	0	0	1.938	0	0	1.023	0	0	AT3G12050.1		Aha1 domain-containing protein
Zm00001d050110	-1.687	0.015	0.006	0.375	0.249	0.375	-1.717	0.006	0.005	-2.43	0.001	0.002	-2.976	0.001	0.001	-5.015	0	0	AT2G03200.1		Eukaryotic aspartyl protease family protein
Zm00001d050106	-1.355	0	0	-3.136	0	0	-1.362	0	0	-0.889	0	0	-2.298	0	0	-1.549	0	0	AT1G02180.1		ferredoxin-related
Zm00001d050092	0.635	0.188	0.144	0.86	0.035	0.036	2.098	0	0	0.092	0.352	0.868	0.572	0.16	0.266	1.454	0.001	0.001	AT3G14240.1		Subtilase family protein
Zm00001d050090	1.372	0.002	0.001	1.775	0	0	2.559	0	0	-0.579	0.07	0.134	0.744	0.013	0.016	2.246	0	0	AT3G14250.1		RING/U-box superfamily protein
Zm00001d050083	-0.237	0	0	-1.049	0	0	-1.744	0	0	-1.722	0	0	-2.915	0	0	-1.848	0	0	NA	NA	NA
Zm00001d050082	-0.081	0.561	0.747	1.609	0	0	-0.416	0.097	0.117	1.638	0	0	0.956	0	0	0.192	0.236	0.336	AT4G33220.1	ATPME44,PME44	pectin methylesterase 44
Zm00001d050079	0.313	0.498	0.611	0.08	0.471	0.899	-0.717	0.225	0.328	-1.237	0.015	0.025	-4.368	0	0	-1.237	0.026	0.025
Zm00001d050077	-0.049	0.646	0.95	0.729	0.2	0.282	-0.571	0.318	0.507	-0.283	0.261	0.606	-2.904	0.001	0.001	-1.022	0.087	0.101	AT1G73066.1		Leucine-rich repeat family protein
Zm00001d050074	0.102	0.591	0.816	0.044	0.478	0.918	-0.415	0.254	0.382	0.569	0.048	0.087	1.08	0	0	-0.374	0.238	0.339
Zm00001d050055	NA	NA	NA	1.942	0.052	0.057	0.02	0.505	0.989	3.793	0	0	3.346	0	0	0.57	0.393	0.662
Zm00001d050043	0.167	0.001	0	1.05	0	0	0.056	0.177	0.241	0.937	0	0	0.318	0	0	0.126	0.003	0.002	AT1G75380.3	ATBBD1,BBD1	bifunctional nuclease in basal defense response 1
Zm00001d050032	-0.216	0.119	0.079	-0.106	0.246	0.369	-0.7	0	0	1.027	0	0	0.13	0.132	0.213	-0.603	0	0	AT5G48300.1	ADG1,APS1	ADP glucose pyrophosphorylase 1
Zm00001d050026	0.138	0.577	0.784	0.942	0.028	0.028	0.342	0.303	0.478	2.291	0	0	0.961	0.001	0.001	0.065	0.47	0.848	AT4G13700.1	ATPAP23,PAP23	purple acid phosphatase 23
Zm00001d050020	-0.251	0.185	0.14	0.117	0.29	0.455	0.254	0.086	0.102	1.057	0	0	1.057	0	0	0.348	0.005	0.004	AT3G19280.1	ATFUT11,FUCT1,FUCTA,FUT11	fucosyltransferase 11
Zm00001d050018	-1.262	0	0	-0.138	0.221	0.321	0.103	0.288	0.447	1.749	0	0	2.246	0	0	1.644	0	0	AT3G19290.1	ABF4,AREB2	ABRE binding factor 4
Zm00001d050016	-2.383	0	0	-2.812	0	0	-2.15	0	0	-0.015	0.387	0.994	NA	NA	NA	-0.015	0.518	0.994	AT3G50330.1	HEC2	basic helix-loop-helix (bHLH) DNA-binding superfamily protein
Zm00001d050011	-0.855	0	0	-1.417	0	0	-0.47	0.022	0.022	0.223	0.131	0.267	0.466	0.014	0.016	-0.415	0.06	0.064	AT1G08080.1	ACA7,ATACA7	alpha carbonic anhydrase 7
Zm00001d050008	0.867	0.048	0.025	1.332	0	0	0.02	0.505	0.964	0.483	0.07	0.133	0.024	0.438	0.944	0.255	0.295	0.445	AT1G21920.1		Histone H3 K4-specific methyltransferase SET7/9 family protein
Zm00001d049987	-0.435	0.164	0.12	0.074	0.421	0.769	0.291	0.174	0.235	1.026	0	0	0.129	0.324	0.638	0.579	0.023	0.022	AT2G30070.1	ATKT1,ATKT1P,ATKUP1,KT1,KUP1	potassium transporter 1
Zm00001d049977	0.092	0.579	0.791	0.47	0.114	0.141	1.162	0	0	0.711	0.003	0.004	0.682	0.006	0.007	0.677	0.008	0.007	NA	NA	NA
Zm00001d049964	-0.115	0.555	0.732	0.657	0.023	0.022	0.226	0.3	0.471	0.871	0	0	1.008	0	0	0.634	0.005	0.004	NA	NA	NA
Zm00001d049954	0.409	0	0	0.914	0	0	0.843	0	0	0.546	0	0	1.316	0	0	0.461	0	0	AT3G52880.1	ATMDAR1,MDAR1	monodehydroascorbate reductase 1
Zm00001d049952	-0.122	0.299	0.275	0.238	0.022	0.02	0.349	0.001	0.001	1.105	0	0	0.486	0	0	0.295	0.001	0.001	AT1G03430.1	AHP5	histidine-containing phosphotransfer factor 5
Zm00001d049950	-1.715	0.001	0	-6.145	0	0	-1.16	0.008	0.007	-2.77	0	0	-3.73	0	0	-4.77	0	0	AT4G33790.1	CER4,FAR3,G7	Jojoba acyl CoA reductase-related male sterility protein
Zm00001d049938	1.273	0.222	0.182	1.357	0.113	0.141	1.435	0.099	0.119	2.254	0	0	0.735	0.112	0.177	-0.015	0.518	0.98	AT2G36200.1		P-loop containing nucleoside triphosphate hydrolases superfamily protein
Zm00001d049929	-0.194	0.189	0.144	-0.115	0.247	0.372	-0.423	0.003	0.002	1.007	0	0	0.217	0.014	0.017	-0.114	0.178	0.236	AT3G23940.1		dehydratase family
Zm00001d049926	-0.857	0.207	0.165	0.283	0.341	0.568	0.921	0.04	0.041	0.137	0.341	0.836	0.176	0.381	0.79	2.37	0	0	AT2G36690.1		2-oxoglutarate (2OG) and Fe(II)-dependent oxygenase superfamily protein
Zm00001d049922	-0.405	0	0	-0.681	0	0	-0.606	0	0	-0.329	0	0	-1.042	0	0	-1.145	0	0
Zm00001d049914	0.154	0.461	0.529	-0.217	0.261	0.398	-0.139	0.35	0.588	1.114	0	0	-0.079	0.327	0.648	-0.64	0.001	0.001	AT2G28150.1		Domain of unknown function (DUF966)
Zm00001d049911	0.097	0.472	0.555	1.289	0	0	0.81	0	0	0.659	0	0	1.278	0	0	0.96	0	0	AT1G65650.1	UCH2	Peptidase C12, ubiquitin carboxyl-terminal hydrolase 1
Zm00001d049905	0.037	0.407	0.437	0.65	0	0	0.44	0	0	0.741	0	0	1.148	0	0	0.743	0	0	AT5G60790.1	ATGCN1,GCN1	ABC transporter family protein
Zm00001d049902	-0.346	0.213	0.171	0.79	0	0	1.841	0	0	1.771	0	0	1.662	0	0	1.313	0	0
Zm00001d049884	1.121	0.065	0.037	1.79	0	0	2.531	0	0	1.056	0	0	1.024	0	0	1.171	0	0	AT3G04380.1	SDG31,SUVR4	SET-domain containing protein lysine methyltransferase family protein
Zm00001d049870	1.296	0	0	-1.379	0.002	0.001	2.148	0	0	1.248	0.048	0.089	1.51	0.025	0.032	-1.337	0.183	0.244	AT5G50915.1		basic helix-loop-helix (bHLH) DNA-binding superfamily protein
Zm00001d049860	0.089	0.471	0.551	0.558	0	0	-1.274	0	0	1.152	0	0	0.907	0	0	0.665	0	0	AT2G33480.1	ANAC041,NAC041	NAC domain containing protein 41
Zm00001d049858	0.355	0.414	0.449	0.44	0.226	0.332	1.392	0.001	0	0.009	0.384	0.961	0.173	0.197	0.341	-0.102	0.361	0.59
Zm00001d049851	-0.285	0.164	0.119	-1.017	0	0	-0.805	0	0	-2.575	0	0	-2.158	0	0	-0.81	0	0	AT1G69040.2	ACR4	ACT domain repeat 4
Zm00001d049831	0.057	0.532	0.685	-0.265	0.063	0.07	0.25	0.06	0.066	-1.668	0	0	-0.464	0.003	0.004	0.191	0.139	0.175	AT3G01930.2		Major facilitator superfamily protein
Zm00001d049813	0.112	0.579	0.791	0.973	0.007	0.006	1.252	0	0	0.471	0.157	0.331	1.024	0.017	0.021	1.537	0	0	AT5G14180.1	MPL1	Myzus persicae-induced lipase 1
Zm00001d049809	0.287	0.408	0.437	0.942	0.005	0.004	1.257	0	0	0.985	0	0	1.5	0	0	0.797	0.005	0.004	AT3G07210.1
Zm00001d049804	-1.535	0.02	0.009	-0.543	0.188	0.262	-0.787	0.102	0.124	2.257	0	0	0.024	0.44	0.949	0.449	0.155	0.199	AT3G23820.1	GAE6	UDP-D-glucuronate 4-epimerase 6
Zm00001d049789	0.179	0.31	0.289	0.656	0	0	1.302	0	0	-0.257	0.062	0.117	-0.959	0	0	-0.653	0	0
Zm00001d049785	0.961	0	0	1.07	0	0	0.683	0	0	0.133	0.001	0.001	-0.655	0	0	-0.261	0	0	AT2G43900.1		Endonuclease/exonuclease/phosphatase family protein
Zm00001d049753	0.077	0.036	0.017	-0.77	0	0	-1.007	0	0	-0.657	0	0	-0.533	0	0	-0.665	0	0	AT2G39930.1	ATISA1,ISA1	isoamylase 1
Zm00001d049732	-0.965	0	0	0.489	0	0	0.556	0	0	0.914	0	0	1.858	0	0	1.594	0	0	AT1G60950.1	ATFD2,FED A	2Fe-2S ferredoxin-like superfamily protein
Zm00001d049727	-0.059	0.48	0.57	0.854	0	0	0.06	0.339	0.557	-1.212	0	0	0.037	0.301	0.583	0.124	0.055	0.059	AT5G38280.1	PR5K	PR5-like receptor kinase
Zm00001d049718	-0.222	0.388	0.407	0.512	0.027	0.027	0.342	0.124	0.156	1.53	0	0	1.356	0	0	0.62	0.002	0.002	AT5G63640.1		ENTH/VHS/GAT family protein
Zm00001d049715	0.05	0.644	0.941	0.232	0.402	0.72	-1.565	0.071	0.08	1.843	0	0	0.024	0.446	0.973	0.155	0.461	0.825	AT5G25890.1	IAA28,IAR2	indole-3-acetic acid inducible 28
Zm00001d049713	-0.431	0.156	0.112	-1.266	0	0	-2.876	0	0	-1.352	0	0	-0.473	0.093	0.141	-2.141	0	0	AT5G47850.1	CCR4	CRINKLY4 related 4
Zm00001d049698	-0.51	0	0	-0.258	0.01	0.009	-0.504	0	0	1.204	0	0	0.093	0.127	0.204	-0.334	0	0	NA	NA	NA
Zm00001d049692	-2.366	0	0	-0.356	0.246	0.369	-1.688	0.001	0.001	1.305	0.005	0.007	1.279	0.008	0.009	1.018	0.045	0.047	AT1G71692.1	AGL12,XAL1	AGAMOUS-like 12
Zm00001d049663	NA	NA	NA	NA	NA	NA	NA	NA	NA	NA	NA	NA	6.069	0	0	NA	NA	NA	AT2G13620.1	ATCHX15,CHX15	cation/hydrogen exchanger 15
Zm00001d049660	NA	NA	NA	-0.058	0.489	0.955	0.02	0.505	0.984	-1.015	0.244	0.554	3.024	0	0	0.985	0.279	0.417	AT1G12420.1	ACR8	ACT domain repeat 8
Zm00001d049651	0.135	0.485	0.585	-0.08	0.415	0.752	-0.324	0.167	0.225	0.073	0.31	0.746	0.471	0.02	0.026	1.202	0	0	AT5G57180.1	CIA2	chloroplast import apparatus 2
Zm00001d049648	-0.184	0.539	0.698	-0.795	0.103	0.125	0.506	0.169	0.228	1.233	0.002	0.003	1.451	0	0	1.57	0	0	AT4G24790.2		AAA-type ATPase family protein
Zm00001d049647	0.32	0.322	0.305	1.755	0	0	1.194	0	0	1.833	0	0	3.079	0	0	2.248	0	0	AT3G27160.1	GHS1	Ribosomal protein S21 family protein
Zm00001d049643	-1.671	0	0	-1.238	0	0	-1.991	0	0	-1.126	0	0	-0.101	0.087	0.131	-1.514	0	0	AT3G27330.1		zinc finger (C3HC4-type RING finger) family protein
Zm00001d049632	0.754	0.002	0	0.836	0	0	0.946	0	0	2.032	0	0	0.584	0	0	0.042	0.444	0.784	AT1G22040.1		Galactose oxidase/kelch repeat superfamily protein
Zm00001d049628	-0.059	0.582	0.796	0.011	0.49	0.96	-0.089	0.398	0.697	1.241	0	0	0.543	0.002	0.002	0.168	0.256	0.371	AT1G32730.1
Zm00001d049625	-0.824	0.078	0.046	-0.932	0.025	0.024	-0.439	0.184	0.254	-4.407	0	0	-2.368	0	0	-1.6	0.008	0.006	AT4G20380.2	LSD1	LSD1 zinc finger family protein
Zm00001d049607	-0.301	0.383	0.398	-1.567	0	0	-0.282	0.276	0.425	-1.295	0.002	0.003	-1.156	0.006	0.007	-1.196	0.007	0.005	AT4G15240.1		Protein of unknown function (DUF604)
Zm00001d049606	-0.061	0.568	0.762	-0.623	0.005	0.004	0.353	0.052	0.057	-0.078	0.242	0.544	-1.176	0	0	-1.455	0	0	AT5G50390.1		Pentatricopeptide repeat (PPR-like) superfamily protein
Zm00001d049602	0.073	0.574	0.775	0.775	0.001	0	1.009	0	0	0.705	0.001	0.001	0.312	0.117	0.185	1.219	0	0
Zm00001d049597	-0.485	0	0	-0.204	0	0	-0.509	0	0	-0.451	0	0	1.034	0	0	-0.109	0.008	0.007	AT4G05020.1	NDB2	NAD(P)H dehydrogenase B2
Zm00001d049594	-0.535	0.017	0.007	-0.499	0.012	0.01	-0.249	0.142	0.185	-0.827	0	0	-1.826	0	0	-0.407	0.01	0.008	AT4G16820.1	PLA-I{beta]2	alpha/beta-Hydrolases superfamily protein
Zm00001d049585	-0.694	0.13	0.089	-0.495	0.151	0.2	0.288	0.263	0.4	0.919	0.006	0.009	-0.117	0.378	0.784	1.169	0.001	0.001	NA	NA	NA
Zm00001d049571	-0.355	0.284	0.256	0.282	0.212	0.305	-0.55	0.076	0.087	1.289	0	0	0.505	0.013	0.016	-0.07	0.435	0.761	AT1G33230.1		TMPIT-like protein
Zm00001d049565	-0.95	0.405	0.434	1.643	0.031	0.031	2.02	0.006	0.005	2.155	0.001	0.002	3.069	0	0	1.792	0.018	0.016	AT1G02520.1	PGP11	P-glycoprotein 11
Zm00001d049544	-3.857	0.001	0	-4.964	0	0	-2.887	0.001	0.001	NA	NA	NA	NA	NA	NA	NA	NA	NA	AT3G02100.1		UDP-Glycosyltransferase superfamily protein
Zm00001d049541	-0.732	0	0	-0.465	0	0	-0.589	0	0	2.06	0	0	0.462	0	0	-0.783	0	0	AT5G54160.1	ATOMT1,OMT1	O-methyltransferase 1
Zm00001d049539	-0.65	0.194	0.15	0.286	0.286	0.447	0.712	0.043	0.045	1.103	0	0	0.978	0	0	-0.015	0.517	0.96	AT5G44440.1		FAD-binding Berberine family protein
Zm00001d049529	0.33	0	0	1.034	0	0	0.877	0	0	0.367	0	0	0.373	0	0	0.898	0	0
Zm00001d049525	-0.438	0	0	-0.97	0	0	-0.134	0	0	-1.666	0	0	-2.273	0	0	-2.153	0	0	AT1G32540.1	LOL1	lsd one like 1
Zm00001d049510	-0.63	0	0	-1.515	0	0	-0.563	0	0	-0.121	0.073	0.139	-0.228	0.006	0.007	-1.873	0	0	AT5G16910.1	ATCSLD2,CSLD2	cellulose-synthase like D2
Zm00001d049464	1.017	0	0	0.92	0	0	0.964	0	0	-0.477	0.002	0.002	-0.655	0	0	0.288	0.037	0.037	AT5G54470.1		B-box type zinc finger family protein
Zm00001d049461	0.176	0.339	0.333	-0.022	0.473	0.904	-0.284	0.118	0.147	1.023	0	0	0.067	0.348	0.702	0.198	0.186	0.248	AT4G05170.1		basic helix-loop-helix (bHLH) DNA-binding superfamily protein
Zm00001d049459	0.104	0.279	0.249	1.03	0	0	0.298	0.001	0.001	0.877	0	0	0.54	0	0	0.565	0	0	AT5G54540.1		Uncharacterised conserved protein (UCP012943)
Zm00001d049452	0.05	0.639	0.926	0.659	0.133	0.171	0.02	0.505	0.97	1.351	0	0	0.783	0.02	0.026	-0.072	0.475	0.859
Zm00001d049449	-0.283	0.064	0.036	-0.629	0	0	-0.709	0	0	1.901	0	0	0.306	0	0	-0.292	0.001	0	AT1G75660.1	AtXRN3,XRN3	5\'-3\' exoribonuclease 3
Zm00001d049418	-1.725	0.007	0.002	-2.677	0	0	-1.387	0.01	0.009	-0.286	0.166	0.352	-0.507	0.077	0.114	-0.73	0.029	0.028	AT5G39110.1		RmlC-like cupins superfamily protein
Zm00001d049410	NA	NA	NA	NA	NA	NA	NA	NA	NA	2.191	0.061	0.114	2.741	0.024	0.031	3.762	0.001	0	NA	NA	NA
Zm00001d049409	-0.222	0	0	0.005	0.445	0.83	-1.082	0	0	0.841	0	0	0.39	0	0	-0.755	0	0	AT2G05710.1	ACO3	aconitase 3
Zm00001d049400	-1.802	0	0	-1.714	0	0	-1.29	0	0	-0.046	0.24	0.541	-1.116	0	0	-1.03	0	0	AT5G65630.1	GTE7	global transcription factor group E7
Zm00001d049383	-0.234	0.14	0.098	-0.039	0.422	0.773	-0.287	0.041	0.043	1.203	0	0	0.218	0.045	0.062	-0.28	0.028	0.027	AT2G42720.1		FBD, F-box, Skp2-like and Leucine Rich Repeat domains containing protein
Zm00001d049380	-0.635	0	0	0.517	0	0	0.36	0.001	0.001	1.655	0	0	1.002	0	0	0.243	0.002	0.002	AT3G22200.1	GABA-T,HER1,POP2	Pyridoxal phosphate (PLP)-dependent transferases superfamily protein
Zm00001d049379	-0.112	0.451	0.512	0.662	0	0	0.716	0	0	1.655	0	0	0.639	0	0	0.822	0	0	AT1G17680.1		tetratricopeptide repeat (TPR)-containing protein
Zm00001d049374	-0.95	0.294	0.268	0.112	0.461	0.873	0.721	0.188	0.259	1.001	0	0	0.78	0.003	0.003	0.985	0	0
Zm00001d049373	0.701	0.066	0.037	1.506	0	0	0.706	0.034	0.035	0.77	0	0	0.678	0.001	0.001	0.139	0.346	0.548	NA	NA	NA
Zm00001d049364	-2.924	0	0	-2.839	0	0	-1.854	0	0	-3.263	0	0	-1.938	0	0	-1.755	0	0	AT3G20310.1	ATERF-7,ATERF7,ERF7	ethylene response factor 7
Zm00001d049359	-0.23	0.273	0.242	-0.07	0.398	0.71	-0.874	0	0	1.667	0	0	0.167	0.2	0.348	-0.752	0	0	AT5G58090.1		O-Glycosyl hydrolases family 17 protein
Zm00001d049351	0.007	0.646	0.966	0.332	0.025	0.024	-1.014	0	0	0.639	0	0	-0.176	0.155	0.257	-0.846	0	0	AT2G22230.1		Thioesterase superfamily protein
Zm00001d049347	-0.813	0	0	-0.807	0	0	-1.436	0	0	-0.818	0	0	0.071	0.133	0.215	-1.324	0	0	AT5G57660.1	ATCOL5,COL5	CONSTANS-like 5
Zm00001d049331	-0.11	0.339	0.332	0.361	0.001	0	-0.067	0.336	0.552	1.038	0	0	0.478	0	0	-0.136	0.127	0.156	AT1G28960.5	ATNUDT15,ATNUDX15,NUDX15	nudix hydrolase homolog 15
Zm00001d049330	-0.142	0.606	0.849	1.112	0.054	0.059	-0.658	0.272	0.418	2.134	0	0	3.585	0	0	0.122	0.425	0.736	AT3G50150.1		Plant protein of unknown function (DUF247)
Zm00001d049303	-1.259	0	0	-1.388	0	0	1.362	0	0	0.862	0	0	-0.3	0.073	0.107	0.157	0.248	0.358	AT4G35160.1		O-methyltransferase family protein
Zm00001d049294	-1.415	0	0	-0.485	0	0	-0.46	0.001	0.001	0.934	0	0	0.859	0	0	0.666	0	0	AT3G26744.4	ATICE1,ICE1,SCRM	basic helix-loop-helix (bHLH) DNA-binding superfamily protein
Zm00001d049292	0.358	0.005	0.002	0.143	0.163	0.22	0.682	0	0	-1.091	0	0	-0.477	0	0	0.277	0.006	0.005	AT2G36800.1	DOGT1,UGT73C5	don-glucosyltransferase 1
Zm00001d049288	0.05	0.646	0.956	3.235	0	0	-1.302	0.186	0.257	3.759	0	0	4.127	0	0	-0.667	0.136	0.171
Zm00001d049286	-0.589	0.118	0.077	-0.23	0.289	0.454	-0.191	0.331	0.536	1.055	0	0	0.209	0.215	0.379	-0.09	0.416	0.716	AT1G05835.1		PHD finger protein
Zm00001d049273	0.278	0.362	0.365	0.443	0.106	0.13	0.089	0.431	0.777	0.655	0.002	0.003	1.12	0	0	0.244	0.221	0.309	AT3G48860.2
Zm00001d049270	-0.085	0.492	0.6	0.305	0.038	0.039	0.3	0.043	0.045	1.492	0	0	0.974	0	0	0.136	0.213	0.293	AT3G26780.1		Phosphoglycerate mutase family protein
Zm00001d049265	-0.904	0.065	0.037	-1.427	0.003	0.002	0.458	0.137	0.177	2.131	0	0	-0.743	0.004	0.004	-1.693	0	0	AT4G35160.1		O-methyltransferase family protein
Zm00001d049257	-0.95	0.482	0.58	NA	NA	NA	NA	NA	NA	1.307	0.125	0.255	3.194	0	0	1.307	0.19	0.255	NA	NA	NA
Zm00001d049244	-1.042	0	0	0.592	0	0	0.65	0	0	-0.373	0	0	1.024	0	0	-1.946	0	0	AT1G12060.1	ATBAG5,BAG5	BCL-2-associated athanogene 5
Zm00001d049239	-0.382	0	0	-0.612	0	0	-0.886	0	0	1.41	0	0	0.741	0	0	-0.927	0	0	AT4G13940.1	ATSAHH1,EMB1395,HOG1,MEE58,SAHH1	S-adenosyl-L-homocysteine hydrolase
Zm00001d049234	-0.22	0	0	-0.355	0	0	-0.418	0	0	1.068	0	0	0.395	0	0	-0.472	0	0	AT4G13930.1	SHM4	serine hydroxymethyltransferase 4
Zm00001d049228	0.702	0.323	0.308	0.72	0.202	0.285	-0.202	0.441	0.801	1.985	0	0	1.662	0.001	0.001	-1.185	0.126	0.155	AT1G11915.1
Zm00001d049226	0.05	0.646	0.972	0.527	0.388	0.686	0.02	0.505	0.989	3.57	0.001	0.001	1.024	0.289	0.55	0.985	0.35	0.566	AT4G19810.1		Glycosyl hydrolase family protein with chitinase insertion domain
Zm00001d049223	-0.187	0	0	-0.446	0	0	-0.152	0	0	-1.013	0	0	-0.636	0	0	-0.253	0	0	AT3G02830.1	ZFN1	zinc finger protein 1
Zm00001d049218	-1.738	0	0	-0.039	0.459	0.868	0.232	0.212	0.304	1.643	0	0	2.257	0	0	0.672	0.002	0.001	AT5G55630.1	ATKCO1,ATTPK1,KCO1,TPK1	Outward rectifying potassium channel protein
Zm00001d049211	0.12	0.255	0.22	0.609	0	0	0.571	0	0	0.685	0	0	1.228	0	0	0.855	0	0	AT4G13730.1		Ypt/Rab-GAP domain of gyp1p superfamily protein
Zm00001d049204	-0.95	0.09	0.055	-1.643	0.004	0.003	-3.565	0	0	0.57	0.108	0.216	-0.069	0.419	0.895	-0.556	0.228	0.321	AT3G25070.1	RIN4	RPM1 interacting protein 4
Zm00001d049203	-0.291	0.102	0.064	-0.176	0.177	0.244	-0.717	0	0	-0.627	0	0	-1.934	0	0	-1.009	0	0	AT2G27610.1		Tetratricopeptide repeat (TPR)-like superfamily protein
Zm00001d049196	NA	NA	NA	0.264	0.426	0.784	0.342	0.408	0.723	2.307	0	0	1.346	0.032	0.042	0.859	0.175	0.23	AT5G66520.1		Tetratricopeptide repeat (TPR)-like superfamily protein
Zm00001d049192	0.268	0	0	1.174	0	0	0.113	0.07	0.078	0.881	0	0	0.769	0	0	-0.069	0.135	0.169	AT2G38000.1		chaperone protein dnaJ-related
Zm00001d049189	-0.285	0.216	0.174	0.18	0.232	0.343	-0.078	0.398	0.698	1.146	0	0	0.763	0	0	-0.071	0.394	0.665	AT2G19340.2		Oligosaccharyltransferase complex/magnesium transporter family protein
Zm00001d049187	-0.661	0	0	-0.089	0.142	0.186	-1.479	0	0	-1.012	0	0	-0.908	0	0	-1.07	0	0	AT5G41670.2		6-phosphogluconate dehydrogenase family protein
Zm00001d049186	0.951	0.063	0.035	1.763	0	0	1.698	0	0	-0.413	0.148	0.309	-1.664	0.001	0.001	-0.786	0.064	0.07
Zm00001d049183	0.983	0.012	0.005	-1.674	0.003	0.002	1.057	0.003	0.002	0.469	0.045	0.082	1.376	0	0	0.521	0.049	0.051	NA	NA	NA
Zm00001d049179	0.593	0	0	-0.246	0.011	0.01	-0.875	0	0	1.127	0	0	0.151	0.003	0.003	-1.644	0	0	NA	NA	NA
Zm00001d049175	0.436	0.005	0.002	1.204	0	0	0.932	0	0	1.431	0	0	0.925	0	0	0.408	0.001	0	NA	NA	NA
Zm00001d049173	-0.201	0.51	0.637	0.386	0.213	0.307	-0.454	0.213	0.306	1.57	0	0	0.621	0.024	0.031	0.119	0.41	0.702	AT5G13080.1	ATWRKY75,WRKY75	WRKY DNA-binding protein 75
Zm00001d049161	-0.727	0.303	0.28	0.445	0.267	0.41	2.366	0	0	-1.327	0	0	-1.96	0	0	-0.86	0	0	AT5G50600.1	ATHSD1,HSD1	hydroxysteroid dehydrogenase 1
Zm00001d049157	1.326	0	0	1.122	0	0	1.159	0	0	-2.561	0	0	-0.867	0	0	0.268	0	0	AT3G26510.2		Octicosapeptide/Phox/Bem1p family protein
Zm00001d049148	0.05	0.646	0.952	-0.321	0.399	0.713	0.757	0.211	0.302	1.696	0	0	0.32	0.242	0.439	-0.305	0.325	0.505	AT1G47710.1		Serine protease inhibitor (SERPIN) family protein
Zm00001d049133	-0.535	0.476	0.562	-0.643	0.305	0.486	1.435	0.028	0.028	1.751	0	0	1.544	0	0	0.663	0.128	0.157	AT1G05730.1		Eukaryotic protein of unknown function (DUF842)
Zm00001d049127	-1.294	0	0	-0.804	0.001	0.001	-0.994	0	0	1.198	0	0	1.754	0	0	0.637	0.007	0.006
Zm00001d049122	0.264	0.446	0.501	0.253	0.318	0.513	0.991	0.005	0.004	1.32	0	0	0.359	0.211	0.371	0.985	0.007	0.006	AT3G12770.1	MEF22	mitochondrial editing factor 22
Zm00001d049121	0.542	0.003	0.001	0.864	0	0	0.842	0	0	0.831	0	0	1.384	0	0	1.128	0	0	AT3G46530.1	RPP13	NB-ARC domain-containing disease resistance protein
Zm00001d049113	0.205	0	0	-0.388	0	0	-0.271	0	0	-3.993	0	0	-1.067	0	0	-0.186	0.043	0.044	AT1G29090.1		Cysteine proteinases superfamily protein
Zm00001d049111	-1.806	0	0	1.491	0	0	1.174	0	0	0.118	0.27	0.629	3.425	0	0	2.185	0	0	AT4G16500.1		Cystatin/monellin superfamily protein
Zm00001d049110	-4.086	0	0	-0.717	0.144	0.189	0.579	0.145	0.19	4.081	0.003	0.004	6.174	0	0	5.448	0	0	AT4G16500.1		Cystatin/monellin superfamily protein
Zm00001d049109	0.292	0.01	0.004	0.679	0	0	0.733	0	0	0.744	0	0	0.3	0.001	0.001	1.088	0	0	NA	NA	NA
Zm00001d049107	-0.53	0	0	0.91	0	0	-0.283	0.017	0.016	2.596	0	0	3.194	0	0	1.444	0	0	NA	NA	NA
Zm00001d049103	-1.321	0	0	-1.038	0	0	-2.401	0	0	0.307	0.056	0.104	0.968	0	0	-0.256	0.168	0.22	AT2G16050.1		Cysteine/Histidine-rich C1 domain family protein
Zm00001d049099	-0.583	0	0	-0.691	0	0	-1.202	0	0	0.952	0	0	0.38	0	0	-0.664	0	0	AT1G21750.1	ATPDI5,ATPDIL1-1,PDI5,PDIL1-1	PDI-like 1-1
Zm00001d049094	-0.267	0.172	0.127	0.803	0	0	0.643	0	0	1.106	0	0	0.741	0	0	0.429	0.001	0.001	AT3G18990.1	REM39,VRN1	AP2/B3-like transcriptional factor family protein
Zm00001d049092	-0.19	0.218	0.177	-0.298	0.034	0.034	-0.653	0	0	-0.073	0.227	0.505	-0.682	0	0	-1.505	0	0	AT1G71900.1		Protein of unknown function (DUF803)
Zm00001d049087	-3.272	0.011	0.004	-1.379	0.077	0.089	0.283	0.376	0.646	2.118	0	0	0.231	0.336	0.672	0.677	0.141	0.178	AT1G47550.1	SEC3A	exocyst complex component sec3A
Zm00001d049081	0.722	0	0	0.261	0	0	0.782	0	0	-0.661	0	0	-1.694	0	0	-0.279	0	0	NA	NA	NA
Zm00001d049055	0.735	0	0	0.852	0	0	1.091	0	0	0.944	0	0	0.797	0	0	0.535	0	0	AT5G42240.1	scpl42	serine carboxypeptidase-like 42
Zm00001d049046	0.059	0	0	0.001	0.479	0.92	-0.518	0	0	-1.103	0	0	-0.988	0	0	-0.498	0	0	AT4G31390.1		Protein kinase superfamily protein
Zm00001d049020	-0.204	0.003	0.001	-1.154	0	0	-0.891	0	0	-0.906	0	0	-2.189	0	0	-2.457	0	0	AT4G35150.1		O-methyltransferase family protein
Zm00001d049018	0.155	0.245	0.207	1.075	0	0	1.142	0	0	1.296	0	0	1.94	0	0	1.53	0	0	AT5G27660.1		Trypsin family protein with PDZ domain
Zm00001d049016	-0.534	0.001	0	0.232	0.052	0.056	-0.578	0	0	1.087	0	0	0.114	0.18	0.307	-0.179	0.104	0.123	AT2G44130.1		Galactose oxidase/kelch repeat superfamily protein
Zm00001d049015	0.05	0.646	0.98	NA	NA	NA	NA	NA	NA	1.985	0.029	0.052	5.31	0	0	NA	NA	NA	NA	NA	NA
Zm00001d049002	0.202	0.441	0.495	0.094	0.414	0.75	-1.079	0.004	0.003	-3.538	0	0	-5.499	0	0	-2.217	0	0	AT1G33340.1		ENTH/ANTH/VHS superfamily protein
Zm00001d048998	0.055	0	0	-0.324	0	0	0.348	0	0	-1.045	0	0	-0.43	0	0	0.197	0	0
Zm00001d048988	-0.378	0	0	-0.124	0.01	0.009	-0.256	0	0	1.216	0	0	0.831	0	0	0.319	0	0	AT5G49900.1		Beta-glucosidase, GBA2 type family protein
Zm00001d048982	-0.204	0.344	0.341	0.813	0	0	1.119	0	0	1.076	0	0	0.847	0	0	1.214	0	0	AT5G18420.1
Zm00001d048969	-1.757	0.01	0.004	0.836	0.029	0.028	-0.913	0.072	0.081	1.994	0	0	2.375	0	0	1.106	0	0	AT1G33420.1		RING/FYVE/PHD zinc finger superfamily protein
Zm00001d048968	0.05	0.646	0.98	-0.058	0.49	0.977	NA	NA	NA	4.445	0.001	0.001	NA	NA	NA	NA	NA	NA	AT5G65700.1	BAM1	Leucine-rich receptor-like protein kinase family protein
Zm00001d048961	0.635	0.439	0.491	0.859	0.222	0.324	0.342	0.408	0.723	2.096	0.001	0.001	2.48	0	0	1.147	0.104	0.124
Zm00001d048950	0.029	0.648	0.984	3.674	0	0	NA	NA	NA	1.816	0	0	2.173	0	0	-0.351	0.354	0.574	AT3G04720.1	HEL,PR-4,PR4	pathogenesis-related 4
Zm00001d048949	-1.939	0.22	0.18	-1.018	0.262	0.4	-0.969	0.276	0.425	4.721	0	0	4.811	0	0	4.231	0.003	0.002	AT3G04720.1	HEL,PR-4,PR4	pathogenesis-related 4
Zm00001d048947	0.261	0.347	0.344	0.809	0.001	0.001	0.456	0.074	0.085	0.74	0	0	1.572	0	0	1.166	0	0	AT3G04720.1	HEL,PR-4,PR4	pathogenesis-related 4
Zm00001d048945	-1.551	0	0	-3.125	0	0	-0.497	0.004	0.003	0.457	0.012	0.019	-1.814	0	0	-1.647	0	0	AT2G35880.1		TPX2 (targeting protein for Xklp2) protein family
Zm00001d048930	0.05	0.646	0.948	0.305	0.384	0.674	0.02	0.505	0.979	2.502	0	0	0.761	0.052	0.072	-0.015	0.518	0.975	AT2G17030.1		F-box family protein with a domain of unknown function (DUF295)
Zm00001d048925	-1.019	0	0	-1.177	0	0	0.043	0.346	0.577	0.786	0	0	0.344	0	0	0.656	0	0	AT4G01070.1	GT72B1,UGT72B1	UDP-Glycosyltransferase superfamily protein
Zm00001d048924	-0.634	0	0	-0.73	0	0	-1.157	0	0	0.418	0	0	0.481	0	0	-0.111	0.003	0.002	AT2G42520.1		P-loop containing nucleoside triphosphate hydrolases superfamily protein
Zm00001d048923	0.656	0.128	0.087	2.091	0	0	1.989	0	0	1.824	0	0	1.934	0	0	1.448	0	0	AT5G41210.1	ATGSTT1,GST10,GSTT1	glutathione S-transferase THETA 1
Zm00001d048903	-1.535	0.051	0.027	-2.379	0.003	0.003	-4.887	0	0	-1.015	0.187	0.403	-1.976	0.109	0.171	NA	NA	NA	AT5G24090.1	ATCHIA,CHIA	chitinase A
Zm00001d048901	-0.982	0	0	0.404	0	0	-0.256	0.018	0.016	1.338	0	0	0.94	0	0	0.102	0.154	0.198	AT3G47640.2	PYE	basic helix-loop-helix (bHLH) DNA-binding superfamily protein
Zm00001d048890	-0.045	0.482	0.58	1.758	0	0	0.045	0.342	0.566	1.203	0	0	2.344	0	0	0.938	0	0	AT5G65110.1	ACX2,ATACX2	acyl-CoA oxidase 2
Zm00001d048889	0.465	0.381	0.396	2.249	0	0	0.828	0.09	0.106	1.101	0.058	0.109	2.439	0	0	0.57	0.296	0.449	AT3G13850.1	LBD22	LOB domain-containing protein 22
Zm00001d048888	-0.205	0.481	0.572	1.184	0	0	0.236	0.304	0.48	1.636	0	0	1.157	0	0	0.613	0.021	0.02	AT5G12100.1		pentatricopeptide (PPR) repeat-containing protein
Zm00001d048877	0.68	0	0	0.909	0	0	0.704	0	0	0.973	0	0	1.117	0	0	0.785	0	0	AT5G10290.1		leucine-rich repeat transmembrane protein kinase family protein
Zm00001d048861	1.05	0.465	0.54	3.527	0.002	0.001	1.605	0.21	0.3	3.57	0.013	0.021	4.931	0	0	3.985	0.007	0.006	AT1G19250.1	FMO1	flavin-dependent monooxygenase 1
Zm00001d048819	0.678	0	0	0.149	0.05	0.054	0.129	0.085	0.1	0.805	0	0	-1.972	0	0	-1.689	0	0	AT5G36110.1	CYP716A1	cytochrome P450, family 716, subfamily A, polypeptide 1
Zm00001d048814	-0.079	0.545	0.714	-0.552	0.018	0.017	0.412	0.036	0.037	1.26	0	0	-0.537	0.116	0.183	0.457	0.14	0.176	NA	NA	NA
Zm00001d048801	0.748	0.014	0.005	0.451	0.089	0.106	0.658	0.017	0.016	1.464	0	0	-0.208	0.27	0.502	-0.078	0.449	0.796	AT2G06255.1	ELF4-L3	ELF4-like 3
Zm00001d048795	0.545	0.037	0.018	0.256	0.2	0.283	0.846	0	0	1.085	0	0	0.407	0.075	0.111	1.178	0	0	AT1G26355.1	SP1L1	SPIRAL1-like1
Zm00001d048789	-2.161	0	0	-0.495	0.035	0.035	-5.439	0	0	2.159	0	0	0.043	0.403	0.853	-1.871	0	0	AT5G67390.2
Zm00001d048785	-0.735	0	0	-0.479	0	0	0.014	0.451	0.826	1.14	0	0	0.069	0.214	0.378	0.144	0.057	0.061	AT3G03900.1	APK3	adenosine-5\'-phosphosulfate (APS) kinase 3
Zm00001d048775	-1.535	0	0	-0.379	0.174	0.238	-1.565	0	0	2.686	0	0	1.217	0.005	0.006	-0.363	0.338	0.531
Zm00001d048774	-1.207	0	0	-1.869	0	0	-0.033	0.455	0.836	-0.883	0	0.001	-3.046	0	0	-2.707	0	0	AT3G18830.1	ATPLT5,ATPMT5,PMT5	polyol/monosaccharide transporter 5
Zm00001d048770	-1.213	0.001	0	-0.835	0.007	0.006	-1.132	0.001	0	1.86	0.001	0.002	0.024	0.446	0.977	1.487	0.022	0.021	AT1G27330.1		Ribosome associated membrane protein RAMP4
Zm00001d048769	-0.508	0.143	0.1	-0.576	0.055	0.06	0.199	0.296	0.463	1.717	0	0	0.66	0.006	0.007	-0.15	0.362	0.591	NA	NA	NA
Zm00001d048720	0.236	0.307	0.285	0.887	0	0	0.19	0.259	0.39	-2.517	0	0	-3.326	0	0	-0.643	0.043	0.043	AT4G15700.1		Thioredoxin superfamily protein
Zm00001d048719	-1.087	0.191	0.147	-0.058	0.481	0.925	-1.117	0.111	0.136	-4.715	0	0	-3.676	0.001	0.001	-2.131	0.011	0.009	AT5G14070.1	ROXY2	Thioredoxin superfamily protein
Zm00001d048712	1.508	0	0	0.126	0.388	0.687	-2.383	0	0	NA	NA	NA	NA	NA	NA	NA	NA	NA	NA	NA	NA
Zm00001d048711	-0.412	0.001	0	-0.665	0	0	-1.195	0	0	0.015	0.342	0.84	-0.775	0	0	-1.262	0	0	AT1G01420.1	UGT72B3	UDP-glucosyl transferase 72B3
Zm00001d048710	0.278	0	0	1.099	0	0	2.078	0	0	1.923	0	0	2.529	0	0	2.525	0	0	AT3G26330.1	CYP71B37	cytochrome P450, family 71, subfamily B, polypeptide 37
Zm00001d048709	0.238	0	0	-0.059	0	0	-0.159	0	0	0.095	0	0	-0.148	0	0	-1.119	0	0	AT4G02610.1		Aldolase-type TIM barrel family protein
Zm00001d048705	-0.032	0.072	0.041	0.246	0	0	0.599	0	0	0.778	0	0	1.206	0	0	0.814	0	0	AT3G48280.1	CYP71A25	cytochrome P450, family 71, subfamily A, polypeptide 25
Zm00001d048703	0.186	0	0	0.32	0	0	0.317	0	0	0.876	0	0	1.271	0	0	0.84	0	0	NA	NA	NA
Zm00001d048702	0.029	0.338	0.331	0.434	0	0	0.75	0	0	1.651	0	0	1.57	0	0	0.455	0	0	AT3G48310.1	CYP71A22	cytochrome P450, family 71, subfamily A, polypeptide 22
Zm00001d048690	-1.187	0.017	0.007	-0.71	0.066	0.074	-3.439	0	0	1.625	0	0	3.357	0	0	-1.015	0.033	0.033	AT1G15000.1	scpl50	serine carboxypeptidase-like 50
Zm00001d048688	1.05	0	0	1.942	0	0	1.632	0	0	0.334	0.028	0.049	-0.549	0.005	0.006	-0.539	0.008	0.006	AT4G15550.1	IAGLU	indole-3-acetate beta-D-glucosyltransferase
Zm00001d048687	-0.622	0.087	0.053	-0.482	0.097	0.117	-0.008	0.505	0.977	0.842	0	0	2.024	0	0	0.14	0.37	0.609	AT5G02500.1	AT-HSC70-1,HSC70,HSC70-1,HSP70-1	heat shock cognate protein 70-1
Zm00001d048686	0.75	0	0	0.896	0	0	1.348	0	0	0.466	0	0	-0.084	0.23	0.411	0.124	0.159	0.205
Zm00001d048684	0.067	0.525	0.665	0.347	0.018	0.016	0.406	0.006	0.005	1.259	0	0	1.089	0	0	0.777	0	0	AT4G23180.1	CRK10,RLK4	cysteine-rich RLK (RECEPTOR-like protein kinase) 10
Zm00001d048683	-0.435	0.423	0.463	0.527	0.201	0.284	1.535	0	0	0.641	0.016	0.026	1.042	0	0	1.122	0	0	AT2G31510.1	ARI7,ATARI7	IBR domain-containing protein
Zm00001d048682	-2.213	0.001	0	-1.183	0.021	0.019	-1.757	0.003	0.002	1.097	0	0	0.24	0.268	0.496	-0.446	0.192	0.259	AT2G29060.1		GRAS family transcription factor
Zm00001d048680	0.278	0	0	0.247	0	0	0.158	0.019	0.018	0.997	0	0	1.091	0	0	-0.003	0.517	0.959	NA	NA	NA
Zm00001d048670	NA	NA	NA	3.264	0.042	0.044	NA	NA	NA	4.686	0	0	NA	NA	NA	3.307	0.041	0.042	AT1G09190.1		Tetratricopeptide repeat (TPR)-like superfamily protein
Zm00001d048669	0.05	0.602	0.84	-0.101	0.388	0.687	1.24	0	0	-0.158	0.253	0.583	-0.494	0.073	0.107	0.366	0.132	0.164	AT1G02640.1	ATBXL2,BXL2	beta-xylosidase 2
Zm00001d048667	0.06	0.424	0.465	0.431	0	0	0.295	0	0	0.396	0	0	1.003	0	0	0.604	0	0	AT5G49470.3		PAS domain-containing protein tyrosine kinase family protein
Zm00001d048651	0.751	0.005	0.002	0.849	0	0	1.246	0	0	-0.268	0.094	0.184	-0.069	0.356	0.726	1.227	0	0	AT3G50160.1		Plant protein of unknown function (DUF247)
Zm00001d048647	-0.464	0.45	0.51	1.08	0.04	0.041	-1.302	0.091	0.109	1.509	0	0	2.272	0	0	0.233	0.381	0.634	AT1G48000.1	AtMYB112,MYB112	myb domain protein 112
Zm00001d048644	1.22	0.068	0.038	3.837	0	0	-0.658	0.272	0.418	2.527	0	0	3.595	0	0	2.705	0	0	AT3G13510.1		Protein of Unknown Function (DUF239)
Zm00001d048635	1.483	0.009	0.003	1.321	0.011	0.009	1.342	0.01	0.009	1.307	0.004	0.005	0.761	0.093	0.142	1.685	0	0	AT5G35450.1		Disease resistance protein (CC-NBS-LRR class) family
Zm00001d048625	0.258	0.082	0.049	0.272	0.033	0.034	-3.408	0	0	1.558	0	0	-0.033	0.347	0.701	-2.718	0	0	AT4G35150.1		O-methyltransferase family protein
Zm00001d048623	1.289	0	0	1.194	0	0	0.407	0	0	-0.481	0	0	0.132	0.026	0.034	0.054	0.264	0.387	AT5G59780.3	ATMYB59,ATMYB59-1,ATMYB59-2,ATMYB59-3,MYB59	myb domain protein 59
Zm00001d048621	-0.004	0.641	0.932	1.099	0	0	-0.021	0.388	0.675	0.778	0	0	-0.06	0.134	0.215	0.149	0.002	0.001	AT1G17840.1	ABCG11,ATWBC11,COF1,DSO,WBC11	white-brown complex homolog protein 11
Zm00001d048615	-0.1	0.526	0.668	0.533	0.011	0.009	0.909	0	0	-0.253	0.111	0.222	-1.736	0	0	-0.159	0.289	0.435	AT5G59350.1
Zm00001d048614	0.482	0.032	0.015	1.121	0	0	1.195	0	0	0.431	0	0.001	0.421	0.001	0.001	0.49	0	0	AT1G07615.1		GTP-binding protein Obg/CgtA
Zm00001d048608	0.05	0.646	0.98	2.527	0.049	0.053	2.605	0.043	0.046	2.22	0	0	-1.256	0.032	0.042	-1.518	0.02	0.018	AT1G70230.1	TBL27	TRICHOME BIREFRINGENCE-LIKE 27
Zm00001d048592	0.199	0	0	1.695	0	0	1.063	0	0	1.058	0	0	2.63	0	0	2.271	0	0	AT2G39730.1	RCA	rubisco activase
Zm00001d048584	-0.348	0.095	0.059	0.238	0.117	0.146	-0.042	0.443	0.807	1.592	0	0	0.846	0	0	0.413	0.013	0.012	AT2G29590.1		Thioesterase superfamily protein
Zm00001d048562	0.08	0.484	0.584	0.671	0	0	0.283	0.041	0.042	1.032	0	0	0.487	0	0	-0.14	0.142	0.18	AT4G16765.2		2-oxoglutarate (2OG) and Fe(II)-dependent oxygenase superfamily protein
Zm00001d048561	-1.049	0	0	-0.7	0	0	-0.348	0	0	1.814	0	0	1.304	0	0	0.319	0	0	AT2G27820.1	ADT3,PD1	prephenate dehydratase 1
Zm00001d048559	0.51	0.225	0.185	0.312	0.275	0.425	1.775	0	0	-0.048	0.337	0.827	1.456	0	0	1.813	0	0	AT1G10360.1	ATGSTU18,GST29,GSTU18	glutathione S-transferase TAU 18
Zm00001d048558	-0.375	0.273	0.242	1.673	0	0	2.379	0	0	2.481	0	0	2.834	0	0	2.652	0	0	AT1G10370.1	ATGSTU17,ERD9,GST30,GST30B	Glutathione S-transferase family protein
Zm00001d048547	-0.035	0.637	0.921	-0.543	0.118	0.148	-0.202	0.344	0.573	1.137	0	0	0.34	0.146	0.238	-0.297	0.245	0.352	AT1G17020.1	ATSRG1,SRG1	senescence-related gene 1
Zm00001d048538	0.242	0.551	0.725	0.429	0.317	0.511	1.427	0.012	0.01	0.596	0.064	0.12	2.08	0	0	1.162	0.001	0.001	AT3G44110.1	ATJ,ATJ3	DNAJ homologue 3
Zm00001d048533	-5.169	0	0	-5.277	0	0	-0.636	0.171	0.23	-0.246	0.207	0.455	-1.635	0	0	-3.81	0	0
Zm00001d048532	-0.702	0	0	-0.725	0	0	-1.237	0	0	-1.564	0	0	-1.22	0	0	-1.368	0	0	AT5G22940.1	F8H	FRA8 homolog
Zm00001d048523	2.372	0.123	0.082	3.527	0.002	0.001	4.268	0	0	NA	NA	NA	NA	NA	NA	3.985	0.007	0.006	AT2G26570.1		Plant protein of unknown function (DUF827)
Zm00001d048516	0.177	0.001	0	0.093	0.054	0.06	0.35	0	0	1.08	0	0	0.313	0	0	0.325	0	0	AT5G15380.1	DRM1	domains rearranged methylase 1
Zm00001d048515	0.32	0	0	-0.023	0.25	0.376	0.186	0	0	1.101	0	0	0.011	0.333	0.663	0.347	0	0	NA	NA	NA
Zm00001d048507	-0.256	0.445	0.5	0.031	0.483	0.931	0.195	0.345	0.575	1.686	0	0	1.013	0	0	0.262	0.272	0.401	AT1G64650.1		Major facilitator superfamily protein
Zm00001d048503	-0.675	0	0	-1.143	0	0	-1.162	0	0	0.132	0	0	-0.048	0.115	0.181	-0.532	0	0	AT2G36290.1		alpha/beta-Hydrolases superfamily protein
Zm00001d048499	0.917	0.058	0.031	0.662	0.106	0.129	1.661	0	0	0.965	0	0	0.194	0.227	0.405	-0.57	0.032	0.031	AT1G12600.1		UDP-N-acetylglucosamine (UAA) transporter family
Zm00001d048497	-0.504	0.131	0.089	0.751	0.002	0.001	0.466	0.057	0.062	1.015	0	0	1.183	0	0	-0.151	0.315	0.487	AT3G48750.1	CDC2,CDC2A,CDC2AAT,CDK2,CDKA1,CDKA;1	cell division control 2
Zm00001d048495	4.957	0	0	NA	NA	NA	NA	NA	NA	NA	NA	NA	NA	NA	NA	NA	NA	NA	AT3G14067.1		Subtilase family protein
Zm00001d048491	-2.272	0.038	0.019	-2.379	0.015	0.014	-2.302	0.018	0.017	-1.295	0.021	0.036	-1.478	0.017	0.021	-3.103	0	0	AT4G11150.1	emb2448,TUF,TUFF,VHA-E1	vacuolar ATP synthase subunit E1
Zm00001d048486	-1.732	0	0	-2.175	0	0	-2.696	0	0	-0.203	0.024	0.041	-0.157	0.077	0.113	-0.443	0	0	AT3G07790.1		DGCR14-related
Zm00001d048481	0.748	0.014	0.005	1.192	0	0	1.447	0	0	0.311	0.084	0.162	0.135	0.292	0.558	0.511	0.019	0.018	AT2G02170.1		Remorin family protein
Zm00001d048479	0.203	0	0	1.024	0	0	0.513	0	0	0.463	0	0	0.261	0	0	0.816	0	0
Zm00001d048471	-0.862	0	0	-0.707	0	0	-0.778	0	0	-0.495	0.003	0.004	-1.122	0	0	-0.898	0	0	AT1G62990.1	IXR11,KNAT7	KNOTTED-like homeobox of Arabidopsis thaliana 7
Zm00001d048469	-2.041	0.001	0	-0.795	0.055	0.06	-1.422	0.004	0.003	0.6	0.055	0.102	0.904	0.009	0.01	-0.015	0.518	0.97	AT4G25700.1	B1,BCH1,BETA-OHASE 1,chy1	beta-hydroxylase 1
Zm00001d048466	1.138	0.092	0.057	1.527	0.006	0.005	1.544	0.006	0.005	1.546	0	0	0.95	0.012	0.014	0.307	0.311	0.477	AT5G41560.1
Zm00001d048461	-0.324	0.012	0.005	1.051	0	0	0.409	0	0	1.391	0	0	0.809	0	0	0.21	0.046	0.047	AT5G17990.1	pat1,TRP1	tryptophan biosynthesis 1
Zm00001d048451	-0.032	0.569	0.764	0.823	0	0	1.69	0	0	1.142	0	0	1.037	0	0	1.909	0	0	AT2G22410.1	SLO1	SLOW GROWTH 1
Zm00001d048446	0.632	0.019	0.008	0.955	0	0	0.14	0.351	0.589	0.675	0.001	0.002	-1.694	0	0	-1.215	0	0	AT1G65890.1	AAE12	acyl activating enzyme 12
Zm00001d048445	0.456	0.19	0.145	-0.058	0.458	0.864	-0.145	0.388	0.675	-0.321	0.059	0.11	-0.429	0.029	0.037	-1.028	0	0	AT3G07030.1		Alba DNA/RNA-binding protein
Zm00001d048433	-0.287	0.453	0.516	-0.555	0.164	0.221	1.136	0.001	0.001	1.052	0.003	0.004	1.333	0	0	0.915	0.017	0.016	NA	NA	NA
Zm00001d048417	-0.596	0.161	0.117	0.13	0.391	0.693	-0.292	0.272	0.417	0.248	0.132	0.27	2.779	0	0	0.457	0.036	0.035	AT4G38540.1		FAD/NAD(P)-binding oxidoreductase family protein
Zm00001d048407	-0.872	0.054	0.029	0.058	0.457	0.862	-0.02	0.501	0.953	0.82	0.003	0.005	1.173	0	0	-0.27	0.292	0.441	AT2G39020.1		Acyl-CoA N-acyltransferases (NAT) superfamily protein
Zm00001d048403	-0.599	0	0	-0.038	0.403	0.722	0.071	0.316	0.503	1.167	0	0	0.744	0	0	0.172	0.088	0.101	AT1G53850.2	ATPAE1,PAE1	20S proteasome alpha subunit E1
Zm00001d048402	-0.206	0.459	0.526	0.891	0.001	0.001	-0.236	0.298	0.468	1.076	0	0	1.334	0	0	0.527	0.051	0.054	AT4G14420.1		HR-like lesion-inducing protein-related
Zm00001d048389	-2.773	0	0	-2.411	0	0	-1.459	0	0	-0.389	0.071	0.135	0.495	0.022	0.028	-0.214	0.27	0.397	AT2G20370.1	KAM1,MUR3	Exostosin family protein
Zm00001d048369	0.635	0.236	0.197	0.135	0.431	0.798	1.605	0	0	0.705	0.057	0.106	0.024	0.444	0.961	1.541	0	0	AT2G33350.2		CCT motif family protein
Zm00001d048366	0.05	0.642	0.935	-0.195	0.416	0.757	2.053	0	0	-0.774	0.063	0.119	-0.265	0.294	0.562	0.28	0.321	0.498	AT1G04030.1
Zm00001d048349	-0.069	0.274	0.243	0.036	0.327	0.534	-1.244	0	0	-0.738	0	0	-0.62	0	0	-0.808	0	0	AT1G42430.1
Zm00001d048342	0.195	0.527	0.67	-1.498	0.014	0.013	-0.643	0.165	0.221	1.387	0	0	-1.12	0.003	0.004	-2.407	0	0	AT2G17220.1		Protein kinase superfamily protein
Zm00001d048334	0.502	0	0	1.231	0	0	0.964	0	0	1.408	0	0	0.728	0	0	0.74	0	0	AT1G13990.1
Zm00001d048332	-0.991	0.034	0.016	-0.099	0.423	0.775	-0.354	0.229	0.336	-0.154	0.244	0.551	-1.539	0	0	-0.828	0.006	0.004	AT5G15300.1		Pentatricopeptide repeat (PPR) superfamily protein
Zm00001d048329	2.372	0.123	0.082	4.942	0	0	3.536	0.002	0.001	2.774	0	0	4.086	0	0	1.388	0	0	AT3G13080.1	ATMRP3,MRP3	multidrug resistance-associated protein 3
Zm00001d048320	-0.12	0.457	0.523	0.296	0.073	0.083	0.502	0.003	0.003	1.171	0	0	0.928	0	0	0.462	0.002	0.001	AT4G01400.2
Zm00001d048317	0.143	0.576	0.782	0.894	0.043	0.045	0.867	0.052	0.057	1.139	0	0	1.668	0	0	0.391	0.151	0.194	AT5G09960.1
Zm00001d048316	-1.365	0.184	0.139	-3.058	0.013	0.012	-1.395	0.107	0.13	-2.448	0	0	-0.923	0.034	0.046	-0.683	0.103	0.122	AT2G35290.1
Zm00001d048312	0.05	0.642	0.935	-1.195	0.093	0.111	-0.854	0.172	0.233	-0.015	0.387	0.979	-3.676	0.001	0.001	-0.908	0.135	0.169	AT1G69780.1	ATHB13	Homeobox-leucine zipper protein family
Zm00001d048311	0.374	0.004	0.001	0.999	0	0	0.41	0.001	0	0.124	0.193	0.418	1.446	0	0	0.752	0	0	AT2G02860.1	ATSUC3,ATSUT2,SUC3,SUT2	sucrose transporter 2
Zm00001d048298	-0.055	0.52	0.655	0.561	0	0	0.592	0	0	1.526	0	0	0.76	0	0	0.8	0	0	AT3G57630.1		exostosin family protein
Zm00001d048293	-1.357	0	0	-0.434	0.099	0.12	-0.625	0.032	0.032	1.321	0	0	1.092	0	0	0.694	0.003	0.002	AT1G72820.1		Mitochondrial substrate carrier family protein
Zm00001d048286	-0.256	0.002	0.001	0.185	0.007	0.006	-0.523	0	0	-1.067	0	0	-1.078	0	0	-0.917	0	0	AT2G06025.1		Acyl-CoA N-acyltransferases (NAT) superfamily protein
Zm00001d048263	-4.421	0	0	-2.943	0	0	-0.845	0.019	0.018	-6.269	0	0	-1.072	0	0	-0.694	0	0	AT1G74950.1	JAZ2,TIFY10B	TIFY domain/Divergent CCT motif family protein
Zm00001d048243	-0.506	0.287	0.26	-0.178	0.382	0.669	0.077	0.46	0.849	1.068	0	0	1.609	0	0	0.421	0.152	0.194	AT4G18750.1	DOT4	Pentatricopeptide repeat (PPR) superfamily protein
Zm00001d048234	-0.133	0.34	0.334	0.651	0	0	0.557	0	0	0.803	0	0	1.24	0	0	1.376	0	0	AT3G60520.1
Zm00001d048226	-2.352	0	0	-0.875	0.024	0.024	-1.604	0	0	-0.511	0.01	0.016	-0.056	0.375	0.775	-0.587	0.008	0.006	AT1G22470.1
Zm00001d048222	-0.525	0.504	0.622	0.666	0.28	0.434	-0.14	0.475	0.888	1.663	0	0.001	1.581	0.001	0.001	-0.286	0.397	0.673	AT4G17170.1	AT-RAB2,ATRAB-B1B,ATRAB2A,ATRABB1C,RAB-B1B,RAB2A,RABB1C	RAB GTPase homolog B1C
Zm00001d048219	0.376	0.124	0.083	0.604	0.004	0.003	0.301	0.132	0.169	-0.195	0.255	0.589	0.146	0.335	0.669	1.527	0	0	AT1G76920.1		F-box family protein
Zm00001d048217	-0.349	0.173	0.128	-0.375	0.083	0.097	0.02	0.49	0.924	1.11	0	0	0.571	0.001	0.001	-0.027	0.485	0.885	AT5G11980.1		conserved oligomeric Golgi complex component-related / COG complex component-related
Zm00001d048208	-3.344	0	0	-2.473	0	0	-0.789	0.054	0.059	-3.102	0	0	0.024	0.444	0.961	-0.781	0.134	0.167	AT4G27950.1	CRF4	cytokinin response factor 4
Zm00001d048191	-1.997	0	0	-2.917	0	0	-3.486	0	0	-1.249	0	0	-1.275	0	0	-1.337	0	0	AT3G61750.1		Cytochrome b561/ferric reductase transmembrane with DOMON related domain
Zm00001d048181	-0.37	0	0	-0.846	0	0	-0.203	0.005	0.004	-0.76	0	0	-1.042	0	0	-0.359	0	0	AT3G47590.1		alpha/beta-Hydrolases superfamily protein
Zm00001d048178	-0.3	0.047	0.025	-0.736	0	0	0.169	0.131	0.168	-0.056	0.115	0.231	-1.112	0	0	-0.356	0	0	AT3G18830.1	ATPLT5,ATPMT5,PMT5	polyol/monosaccharide transporter 5
Zm00001d048173	1.05	0.255	0.221	1.402	0.068	0.077	1.02	0.173	0.234	1.445	0.038	0.068	2.112	0.003	0.003	2.508	0	0	AT2G25190.1		PPPDE putative thiol peptidase family protein
Zm00001d048169	0.09	0.569	0.765	1.074	0	0	1.479	0	0	-0.448	0.139	0.285	-1.757	0.001	0.001	-0.035	0.504	0.928	AT4G34320.1		Protein of unknown function (DUF677)
Zm00001d048142	-0.677	0.074	0.043	-0.151	0.36	0.615	-0.207	0.313	0.499	1.315	0	0	1.539	0	0	0.738	0.016	0.015	AT5G67470.1	ATFH6,FH6	formin homolog 6
Zm00001d048138	-0.824	0.279	0.25	-1.517	0.051	0.055	0.368	0.326	0.525	0.435	0.004	0.006	-0.927	0	0	-1.523	0	0	AT2G14820.1	NPY2	Phototropic-responsive NPH3 family protein
Zm00001d048137	0.413	0.176	0.131	0.083	0.422	0.771	1.006	0	0	2.068	0	0	2.222	0	0	1.942	0	0	NA	NA	NA
Zm00001d048131	-0.347	0.274	0.243	0.094	0.405	0.727	-0.98	0.004	0.003	0.359	0.043	0.078	1.223	0	0	0.169	0.282	0.421	AT4G33920.1		Protein phosphatase 2C family protein
Zm00001d048111	0.536	0.457	0.523	1.527	0.028	0.028	1.399	0.048	0.052	2.393	0	0	0.909	0.045	0.061	0.454	0.263	0.384	AT5G39380.1		Plant calmodulin-binding protein-related
Zm00001d048109	-0.118	0.5	0.615	-0.371	0.101	0.123	-0.884	0.001	0.001	0.028	0.357	0.886	-0.259	0.132	0.212	-1.664	0	0	AT1G13920.1		Remorin family protein
Zm00001d048092	0.084	0.468	0.546	0.416	0.002	0.001	0.321	0.017	0.015	1.179	0	0	0.879	0	0	0.1	0.275	0.408	AT1G13770.1	RUS3	Protein of unknown function, DUF647
Zm00001d048090	0.302	0.432	0.479	0.408	0.221	0.32	0.798	0.039	0.04	1.667	0	0	1.725	0	0	1.422	0	0	AT5G50400.1	ATPAP27,PAP27	purple acid phosphatase 27
Zm00001d048085	-1.15	0	0	-0.333	0	0	-0.878	0	0	-0.173	0.025	0.042	0.541	0	0	-0.181	0.034	0.034	AT1G13740.1	AFP2	ABI five binding protein 2
Zm00001d048076	-1.535	0	0	-0.255	0.107	0.131	-0.085	0.36	0.609	0.862	0	0	1.138	0	0	0.637	0.001	0.001	AT1G51405.1		myosin-related
Zm00001d048073	0.151	0.228	0.188	2.51	0	0	1.51	0	0	1.603	0	0	4.427	0	0	2.332	0	0	AT2G32120.2	HSP70T-2	heat-shock protein 70T-2
Zm00001d048066	0.248	0.002	0.001	0.264	0	0	-0.352	0	0	-1.09	0	0	0.666	0	0	0.074	0.283	0.423	AT1G05370.1		Sec14p-like phosphatidylinositol transfer family protein
Zm00001d048061	-1.351	0	0	1.095	0	0	0.421	0.025	0.025	0.198	0.066	0.125	0.561	0	0	0.42	0.001	0.001	AT1G68530.1	CER6,CUT1,G2,KCS6,POP1	3-ketoacyl-CoA synthase 6
Zm00001d048054	-0.542	0.034	0.016	-2.459	0	0	0.164	0.269	0.411	1.521	0	0	-1.393	0	0	-0.852	0.008	0.006	AT1G48480.1	RKL1	receptor-like kinase 1
Zm00001d048053	-0.152	0.426	0.468	-1.336	0	0	0.343	0.065	0.073	1.736	0	0	-0.35	0.145	0.237	-0.722	0.023	0.021	AT1G48480.1	RKL1	receptor-like kinase 1
Zm00001d048040	1.05	0.375	0.387	4.112	0	0	1.02	0.263	0.4	1.5	0.007	0.011	3.1	0	0	0.763	0.192	0.258	AT3G55060.1
Zm00001d048021	-1.868	0	0	0.389	0	0	0.063	0.3	0.472	-0.445	0	0	0.982	0	0	-0.691	0	0	AT5G42650.1	AOS,CYP74A,DDE2	allene oxide synthase
Zm00001d048013	1.05	0.465	0.54	0.942	0.345	0.583	3.605	0.001	0.001	-5.922	0	0	-3.882	0	0	0.436	0.159	0.206	AT2G23790.1		Protein of unknown function (DUF607)
Zm00001d048010	0.288	0.473	0.557	0.118	0.437	0.812	-0.237	0.381	0.657	2.025	0	0	1.528	0	0	0.515	0.109	0.13	NA	NA	NA
Zm00001d048009	0.288	0.473	0.557	0.118	0.437	0.812	-0.237	0.381	0.657	2.025	0	0	1.528	0	0	0.515	0.109	0.13	AT1G27480.1		alpha/beta-Hydrolases superfamily protein
Zm00001d047998	0.25	0.352	0.352	0.727	0.004	0.003	2.528	0	0	0.165	0.058	0.109	-0.027	0.384	0.799	0.382	0	0	AT1G58440.1	SQE1,XF1	FAD/NAD(P)-binding oxidoreductase family protein
Zm00001d047993	-1.223	0	0	-0.161	0.298	0.471	-0.137	0.334	0.542	0.737	0.001	0.001	1.518	0	0	0.032	0.493	0.902	AT2G35510.1	SRO1	similar to RCD one 1
Zm00001d047982	-0.102	0.619	0.878	0.205	0.41	0.739	-0.494	0.306	0.483	2.634	0	0	1.15	0.019	0.023	-0.305	0.383	0.638	AT4G37170.1		Pentatricopeptide repeat (PPR) superfamily protein
Zm00001d047981	0.05	0.646	0.956	0.942	0.163	0.219	-3.302	0.04	0.042	0.4	0.299	0.715	3.14	0	0	0.722	0.315	0.486	AT1G65960.2	GAD2	glutamate decarboxylase 2
Zm00001d047973	0.385	0	0	1.249	0	0	0.901	0	0	0.97	0	0	2.231	0	0	1.938	0	0
Zm00001d047955	-1.229	0	0	-0.351	0	0	-0.544	0	0	-0.638	0	0	0.023	0.243	0.44	-0.366	0	0	AT1G20100.1
Zm00001d047952	2.635	0.075	0.043	2.264	0.083	0.097	2.02	0.127	0.161	2.57	0	0	1.024	0.143	0.232	0.792	0.256	0.372	AT3G14470.1		NB-ARC domain-containing disease resistance protein
Zm00001d047946	0.358	0.263	0.23	1.292	0	0	0.913	0.001	0.001	-0.066	0.294	0.7	0.151	0.21	0.368	-0.015	0.504	0.93	AT5G66130.1	ATRAD17,RAD17	RADIATION SENSITIVE 17
Zm00001d047944	1.404	0.021	0.009	2.881	0	0	1.938	0	0	-0.792	0.119	0.24	0.247	0.333	0.663	0.57	0.208	0.284
Zm00001d047923	-0.973	0	0	-1.728	0	0	-0.291	0.002	0.001	1.219	0	0	-0.251	0.053	0.075	-0.539	0	0	AT1G47900.1		Plant protein of unknown function (DUF869)
Zm00001d047917	-1.535	0.204	0.161	1.264	0.052	0.056	1.757	0.005	0.004	1.445	0.038	0.068	2.346	0.001	0.001	1.155	0.133	0.166	AT1G12420.1	ACR8	ACT domain repeat 8
Zm00001d047916	1.05	0.003	0.001	1.062	0.001	0.001	1.502	0	0	-0.332	0.091	0.179	-0.866	0.002	0.002	-0.034	0.485	0.884	AT1G12330.1
Zm00001d047911	0.486	0.31	0.289	0.314	0.311	0.498	0.74	0.078	0.09	1.056	0	0	-0.543	0.085	0.127	-0.752	0.04	0.04	AT5G42560.1		Abscisic acid-responsive (TB2/DP1, HVA22) family protein
Zm00001d047909	-0.67	0.006	0.002	-0.821	0	0	-0.558	0.01	0.009	-1.207	0	0	-0.546	0.003	0.004	-0.827	0	0	AT4G12610.2	ATRAP74,RAP74	transcription activators;DNA binding;RNA polymerase II transcription factors;catalytics;transcription initiation factors
Zm00001d047901	-0.95	0.342	0.338	-2.643	0.041	0.043	-0.98	0.221	0.323	2.445	0	0	-0.976	0.155	0.255	-1.43	0.102	0.121	AT2G41610.1
Zm00001d047893	-0.617	0.001	0	-0.243	0.092	0.11	0.092	0.326	0.524	-0.535	0	0	-1.367	0	0	-1.288	0	0	AT4G37870.1	PCK1,PEPCK	phosphoenolpyruvate carboxykinase 1
Zm00001d047883	0.26	0.262	0.228	0.522	0.011	0.01	0.775	0	0	-1.418	0	0	-0.697	0.001	0.001	-0.854	0	0	AT5G16080.1	AtCXE17,CXE17	carboxyesterase 17
Zm00001d047868	-0.452	0.385	0.402	-0.56	0.209	0.3	0.518	0.185	0.254	0.494	0.09	0.177	-1.869	0.001	0.001	-1.908	0.001	0.001	AT2G01080.1		Late embryogenesis abundant (LEA) hydroxyproline-rich glycoprotein family
Zm00001d047857	0.368	0	0	1.02	0	0	0.977	0	0	1	0	0	1.373	0	0	0.823	0	0	AT4G08230.1		glycine-rich protein
Zm00001d047847	-0.159	0	0	0.552	0	0	0.242	0	0	0.798	0	0	1.577	0	0	0.956	0	0	AT1G07350.1		RNA-binding (RRM/RBD/RNP motifs) family protein
Zm00001d047845	1.05	0.255	0.221	4.572	0	0	3.693	0	0	2.307	0	0	3.263	0	0	1.962	0	0	AT3G57270.1	BG1	beta-1,3-glucanase 1
Zm00001d047842	-0.464	0.036	0.018	-0.025	0.467	0.89	0.217	0.157	0.209	1.126	0	0	0.83	0	0	0.363	0.033	0.033	AT1G31420.2	FEI1	Leucine-rich repeat protein kinase family protein
Zm00001d047841	0.05	0.646	0.961	4.897	0	0	0.828	0.237	0.351	1.793	0.002	0.003	9.158	0	0	5.471	0	0	AT5G59720.1	HSP18.2	heat shock protein 18.2
Zm00001d047840	-2.065	0.001	0	-2.173	0	0	-0.432	0.219	0.318	0.763	0.058	0.109	0.387	0.247	0.45	-1.501	0.034	0.033	AT5G05840.1		Protein of unknown function (DUF620)
Zm00001d047839	-0.6	0.003	0.001	0.299	0.047	0.051	0.311	0.043	0.045	1.161	0	0	0.717	0	0	0.098	0.252	0.365	AT5G59020.1		Protein of unknown function (DUF3527)
Zm00001d047829	1.976	0.007	0.002	2.665	0	0	1.283	0.071	0.08	2.189	0	0	1.707	0	0	0.668	0.025	0.023	AT3G23160.1		Protein of unknown function (DUF668)
Zm00001d047823	-0.139	0.472	0.554	0.51	0.015	0.013	0.367	0.076	0.087	0.672	0.001	0.001	1.314	0	0	0.872	0	0	AT3G55530.1	SDIR1	RING/U-box superfamily protein
Zm00001d047812	-0.107	0.258	0.224	-0.122	0.124	0.157	-0.026	0.425	0.764	0.544	0	0	1.029	0	0	-0.045	0.329	0.515	AT5G59420.1	ORP3C	OSBP(oxysterol binding protein)-related protein 3C
Zm00001d047808	-0.884	0	0	0.012	0.404	0.726	0.233	0	0	-0.31	0	0	-0.243	0	0	1.535	0	0	AT3G12560.1	ATTBP2,TRFL9	TRF-like 9
Zm00001d047799	-0.777	0.014	0.005	2.821	0	0	3.109	0	0	4.266	0	0	6.497	0	0	5.027	0	0
Zm00001d047796	-0.534	0	0	-0.433	0	0	-0.958	0	0	0.121	0.015	0.026	0.099	0.052	0.072	-1.218	0	0	AT1G78570.1	ATRHM1,RHM1,ROL1	rhamnose biosynthesis 1
Zm00001d047768	-0.014	0.589	0.813	0.208	0	0	0.315	0	0	-0.724	0	0	-1.006	0	0	-0.203	0.001	0.001	AT3G12345.1
Zm00001d047767	0.05	0.567	0.759	0.339	0.027	0.027	0.195	0.164	0.219	1.078	0	0	0.725	0	0	0.389	0.005	0.004	AT3G53490.1
Zm00001d047765	-0.059	0.007	0.002	0.674	0	0	-0.383	0	0	1.194	0	0	0.768	0	0	0.15	0	0	AT3G55040.1	GSTL2	glutathione transferase lambda 2
Zm00001d047764	-0.794	0	0	-1.292	0	0	0.056	0.375	0.644	1.097	0	0	-0.061	0.378	0.784	0.097	0.389	0.653	AT2G37300.2
Zm00001d047763	-0.319	0.003	0.001	0.017	0.452	0.849	0.023	0.439	0.798	1.07	0	0	0.615	0	0	0.546	0	0	AT2G39290.1	PGP1,PGPS1,PGS1	phosphatidylglycerolphosphate synthase 1
Zm00001d047754	-1.122	0	0	-1.029	0	0	-0.779	0	0	0.534	0	0	0.67	0	0	-0.035	0.415	0.711	AT3G11320.1		Nucleotide-sugar transporter family protein
Zm00001d047750	-2.198	0.004	0.001	-2.721	0	0	-1.42	0.019	0.018	0.632	0.052	0.097	-1.177	0.02	0.025	-1.539	0.007	0.005	AT2G37090.1	IRX9	Nucleotide-diphospho-sugar transferases superfamily protein
Zm00001d047746	0.117	0.579	0.79	0.457	0.188	0.262	0.535	0.145	0.189	1.448	0	0	0.339	0.088	0.132	0.042	0.474	0.857	AT1G07970.1
Zm00001d047745	-0.1	0.516	0.649	-0.011	0.49	0.96	0.171	0.27	0.413	1.01	0	0	0.868	0	0	-0.04	0.464	0.833	AT3G52760.1		Integral membrane Yip1 family protein
Zm00001d047744	-0.48	0.408	0.439	2.264	0	0	2.127	0	0	2.07	0	0	1.265	0	0	1.941	0	0	AT3G11180.1		2-oxoglutarate (2OG) and Fe(II)-dependent oxygenase superfamily protein
Zm00001d047738	-0.028	0.642	0.934	-0.605	0.082	0.096	0.473	0.101	0.122	-1.047	0	0	-0.986	0	0	-1.047	0	0	AT5G58600.1	PMR5,TBL44	Plant protein of unknown function (DUF828)
Zm00001d047736	-1.247	0.002	0.001	-2.073	0	0	0.023	0.495	0.937	-1.856	0	0	-2.584	0	0	-1.495	0.001	0	AT5G65010.2	ASN2	asparagine synthetase 2
Zm00001d047732	-0.616	0.026	0.012	-0.873	0.001	0	-0.352	0.106	0.129	-1.347	0	0	-0.587	0.005	0.005	-0.988	0	0	AT2G30020.1		Protein phosphatase 2C family protein
Zm00001d047728	2.01	0	0	2.416	0	0	1.658	0.002	0.001	-0.015	0.387	0.977	-0.654	0.154	0.255	-0.43	0.288	0.433	AT2G30040.1	MAPKKK14	mitogen-activated protein kinase kinase kinase 14
Zm00001d047726	-0.358	0	0	0.142	0	0	-0.207	0	0	0.358	0	0	1.657	0	0	0.706	0	0	NA	NA	NA
Zm00001d047723	-0.961	0	0	-2.391	0	0	-0.57	0.005	0.004	0.351	0.004	0.006	0.087	0.277	0.517	-0.763	0	0	AT1G07120.1
Zm00001d047705	0.536	0.457	0.523	-0.379	0.391	0.694	-1.302	0.186	0.257	0.407	0.068	0.129	1.346	0	0	-0.135	0.386	0.646	AT5G05440.1	PYL5,RCAR8	Polyketide cyclase/dehydrase and lipid transport superfamily protein
Zm00001d047694	-2.113	0	0	-3.308	0	0	-2.287	0	0	-0.561	0	0	-0.272	0.052	0.073	-0.571	0	0	AT3G62720.1	ATXT1,XT1,XXT1	xylosyltransferase 1
Zm00001d047687	-0.164	0.53	0.677	-0.523	0.153	0.203	-1.253	0.009	0.008	0.637	0	0	-1.298	0	0	-2.206	0	0	AT1G56300.1		Chaperone DnaJ-domain superfamily protein
Zm00001d047681	0.024	0.613	0.863	0.575	0	0	0.648	0	0	1.111	0	0	0.937	0	0	0.419	0	0	AT4G16120.1	ATSEB1,COBL7,SEB1	COBRA-like protein-7 precursor
Zm00001d047677	-0.096	0.558	0.742	0.219	0.271	0.416	0.386	0.117	0.146	1.196	0	0	0.252	0.112	0.177	0.235	0.159	0.205	AT2G47500.1		P-loop nucleoside triphosphate hydrolases superfamily protein with CH (Calponin Homology) domain
Zm00001d047667	0.142	0.283	0.255	0.639	0	0	0.349	0.005	0.004	1.017	0	0	0.55	0	0	0.481	0	0	AT5G10920.1		L-Aspartase-like family protein
Zm00001d047664	NA	NA	NA	-0.058	0.49	0.977	1.605	0.21	0.3	-2.275	0	0	0.298	0.095	0.144	-2.063	0	0	AT4G02090.1
Zm00001d047663	0.239	0.212	0.17	2.068	0	0	0.485	0.004	0.003	1.599	0	0	2.541	0	0	0.9	0	0	AT3G16910.1	AAE7,ACN1	acyl-activating enzyme 7
Zm00001d047661	0.302	0.111	0.071	-0.123	0.306	0.488	-0.452	0.018	0.017	0.696	0.001	0.002	2.761	0	0	0.28	0.181	0.24	AT4G02100.1		Heat shock protein DnaJ with tetratricopeptide repeat
Zm00001d047640	0.858	0.214	0.171	1.264	0.028	0.028	1.48	0.01	0.008	1.642	0	0	1.301	0	0	-0.256	0.342	0.539	AT3G16990.1		Haem oxygenase-like, multi-helical
Zm00001d047639	0.05	0.646	0.948	0.72	0.202	0.285	1.213	0.049	0.053	2.74	0	0	1.832	0.012	0.014	1.985	0.007	0.006	AT1G56430.1	ATNAS4,NAS4	nicotianamine synthase 4
Zm00001d047632	0.743	0	0	1.197	0	0	1.746	0	0	0.797	0	0	0.447	0	0	1.164	0	0
Zm00001d047603	0.118	0.026	0.012	-0.406	0	0	-0.374	0	0	-0.557	0	0	-1.069	0	0	-0.729	0	0	AT1G36280.1		L-Aspartase-like family protein
Zm00001d047600	-0.363	0.004	0.001	-0.134	0.155	0.207	-0.018	0.465	0.863	1.145	0	0	0.361	0	0	0.033	0.423	0.733	AT5G46340.1		O-acetyltransferase family protein
Zm00001d047574	-0.098	0.295	0.269	-0.516	0	0	-0.265	0.005	0.004	1.146	0	0	-0.476	0	0	-0.448	0	0
Zm00001d047573	1.778	0	0	2.402	0	0	3.043	0	0	-0.102	0.32	0.774	-0.063	0.406	0.859	0.828	0.007	0.006	AT5G46170.1		F-box family protein
Zm00001d047570	3.372	0.067	0.038	4.264	0.002	0.002	6.065	0	0	2.056	0.001	0.001	0.702	0.219	0.387	-0.752	0.306	0.468	AT5G10020.1		Leucine-rich receptor-like protein kinase family protein
Zm00001d047560	-0.18	0.449	0.508	0.989	0	0	0.26	0.21	0.3	1.449	0	0	1.267	0	0	0.391	0.009	0.007	AT5G56340.1	ATCRT1	RING/U-box superfamily protein
Zm00001d047555	-0.935	0	0	0.06	0.262	0.4	-1.456	0	0	0.534	0	0	0.257	0	0	0.037	0.35	0.564	AT1G08570.1	ACHT4	atypical CYS HIS rich thioredoxin 4
Zm00001d047554	1.8	0	0	1.112	0.001	0.001	0.466	0.152	0.201	0.465	0.057	0.107	-1.119	0.003	0.003	-1.243	0.002	0.001	AT5G18270.1	ANAC087	Arabidopsis NAC domain containing protein 87
Zm00001d047553	0.381	0.557	0.739	NA	NA	NA	NA	NA	NA	5.557	0	0	NA	NA	NA	4.344	0.002	0.001	AT5G12020.1	HSP17.6II	17.6 kDa class II heat shock protein
Zm00001d047548	0.381	0.557	0.739	NA	NA	NA	NA	NA	NA	5.557	0	0	NA	NA	NA	4.344	0.002	0.001	AT5G12020.1	HSP17.6II	17.6 kDa class II heat shock protein
Zm00001d047540	-0.397	0.129	0.087	-0.042	0.451	0.846	-0.589	0.015	0.014	1.211	0	0	0.291	0.027	0.035	-0.317	0.038	0.038	AT4G16340.1	SPK1	guanyl-nucleotide exchange factors;GTPase binding;GTP binding
Zm00001d047532	0.103	0.001	0	-0.402	0	0	0.011	0.396	0.694	-1.643	0	0	-1.119	0	0	0.033	0.168	0.219	AT1G03600.1	PSB27	photosystem II family protein
Zm00001d047526	-0.368	0.224	0.184	-0.197	0.289	0.454	0.855	0	0	0.476	0.017	0.029	0.224	0.19	0.327	1.21	0	0	NA	NA	NA
Zm00001d047523	0.728	0.364	0.369	1.205	0.085	0.1	0.868	0.194	0.27	1.439	0	0	1.823	0	0	1.105	0.002	0.002	AT3G56400.1	ATWRKY70,WRKY70	WRKY DNA-binding protein 70
Zm00001d047519	1.206	0.002	0.001	1.155	0.001	0.001	1.468	0	0	-0.797	0.015	0.025	-0.701	0.035	0.047	-0.686	0.048	0.05	AT2G40620.1		Basic-leucine zipper (bZIP) transcription factor family protein
Zm00001d047504	-0.476	0	0	0.424	0	0	-0.506	0	0	1.27	0	0	0.738	0	0	0.302	0.001	0.001	AT2G15490.1	UGT73B4	UDP-glycosyltransferase 73B4
Zm00001d047503	-0.969	0	0	0.328	0.035	0.035	-0.609	0.001	0.001	1.248	0	0	0.848	0	0	0.261	0.008	0.007	AT1G56220.3		Dormancy/auxin associated family protein
Zm00001d047492	1.737	0	0	2.534	0	0	-1.169	0	0	3.278	0	0	1.594	0	0	-0.224	0.066	0.072	AT3G06130.1		Heavy metal transport/detoxification superfamily protein
Zm00001d047489	0.347	0.31	0.289	0.671	0.028	0.027	0.646	0.036	0.037	0.711	0.003	0.004	0.909	0	0	1.053	0	0	AT2G47820.1
Zm00001d047480	-0.225	0.296	0.271	0.865	0	0	0.755	0	0	1.246	0	0	1.97	0	0	1.065	0	0	AT5G18670.1	BAM9,BMY3	beta-amylase 3
Zm00001d047472	-0.222	0.059	0.032	-0.402	0	0	-0.862	0	0	-0.061	0.146	0.303	-0.425	0	0	-1.199	0	0	AT1G56110.1	NOP56	homolog of nucleolar protein NOP56
Zm00001d047468	-0.761	0.007	0.003	-0.439	0.056	0.062	-0.625	0.012	0.011	0.02	0.372	0.928	-0.889	0.001	0.001	-1.185	0	0	AT1G58250.1	SAB	Golgi-body localisation protein domain ;RNA pol II promoter Fmp27 protein domain
Zm00001d047452	-0.71	0.014	0.005	-0.478	0.044	0.047	-0.015	0.499	0.947	-1.133	0	0	-2.055	0	0	-1.066	0	0	AT5G06900.1	CYP93D1	cytochrome P450, family 93, subfamily D, polypeptide 1
Zm00001d047447	-0.243	0.435	0.485	-0.782	0.036	0.037	-0.643	0.073	0.083	-0.213	0.236	0.529	-1.676	0	0	-0.256	0.298	0.452	AT5G58670.1	ATPLC,ATPLC1,PLC1	phospholipase C1
Zm00001d047437	NA	NA	NA	0.942	0.345	0.583	NA	NA	NA	4.128	0	0	0.247	0.368	0.758	-1.015	0.219	0.305	AT1G61590.1		Protein kinase superfamily protein
Zm00001d047436	-0.165	0.511	0.639	3.327	0	0	2.35	0	0	1.897	0	0	1.095	0	0	-1.358	0	0	AT5G40010.1	AATP1	AAA-ATPase 1
Zm00001d047427	0.095	0.579	0.791	0.527	0.089	0.106	0.268	0.283	0.437	1.648	0	0	1.226	0	0	0.806	0.014	0.013	AT1G07130.1	ATSTN1,STN1	Nucleic acid-binding, OB-fold-like protein
Zm00001d047425	NA	NA	NA	-0.643	0.362	0.622	0.757	0.297	0.465	2.54	0	0	-0.452	0.151	0.249	-3.015	0	0	AT5G07990.1	CYP75B1,D501,TT7	Cytochrome P450 superfamily protein
Zm00001d047424	-1.418	0	0	-0.732	0	0	-0.006	0.505	0.97	1.959	0	0	0.275	0.031	0.041	-0.008	0.514	0.953	AT5G09970.1	CYP78A7	cytochrome P450, family 78, subfamily A, polypeptide 7
Zm00001d047420	-1.12	0.093	0.057	-3.227	0	0	0.494	0.191	0.265	-1.237	0.098	0.194	-1.783	0.063	0.091	-0.015	0.518	0.984	AT3G21550.1	AtDMP2,DMP2	DUF679 domain membrane protein 2
Zm00001d047418	-0.253	0.001	0	0.6	0	0	-0.332	0	0	1.265	0	0	0.879	0	0	-0.001	0.518	0.985	AT2G46950.1	CYP709B2	cytochrome P450, family 709, subfamily B, polypeptide 2
Zm00001d047404	NA	NA	NA	NA	NA	NA	9.264	0	0	-3.388	0.021	0.035	0.63	0.241	0.435	-3.388	0.035	0.035	AT3G49990.1
Zm00001d047399	-0.453	0	0	-0.764	0	0	-1.725	0	0	0.28	0.002	0.003	-0.085	0.228	0.407	-0.152	0.117	0.142	AT3G13560.1		O-Glycosyl hydrolases family 17 protein
Zm00001d047397	0.686	0	0	1.038	0	0	0.65	0	0	0.069	0.25	0.575	0.69	0	0	0.598	0	0	AT3G51790.1	ATG1,TG1	transmembrane protein G1P-related 1
Zm00001d047392	-0.39	0.408	0.44	-0.195	0.388	0.684	-1.42	0.019	0.018	-1.753	0.001	0.001	-3.656	0	0	-0.789	0.077	0.087	AT5G03450.1		Transducin/WD40 repeat-like superfamily protein
Zm00001d047369	1.234	0	0	1.147	0	0	1.592	0	0	-1.804	0	0	-1.064	0.006	0.007	-0.381	0.2	0.272	AT1G51405.1		myosin-related
Zm00001d047364	-0.674	0.112	0.072	-1.605	0	0	-0.584	0.094	0.112	0.999	0	0	-0.769	0.015	0.018	-0.586	0.057	0.061	AT3G03210.1
Zm00001d047356	0.138	0.255	0.22	0.022	0.451	0.846	0.965	0	0	0.283	0	0	0.85	0	0	1.134	0	0	AT2G45660.1	AGL20,ATSOC1,SOC1	AGAMOUS-like 20
Zm00001d047340	-0.438	0.008	0.003	-0.64	0	0	-0.408	0.006	0.005	1.485	0	0	-0.452	0	0	-0.908	0	0	AT3G25780.1	AOC3	allene oxide cyclase 3
Zm00001d047339	0.05	0.626	0.894	1.165	0	0	0.368	0.208	0.294	1.692	0	0	2.226	0	0	1.406	0	0	AT1G72360.2	HRE1	Integrase-type DNA-binding superfamily protein
Zm00001d047329	-2.409	0.001	0	-2.932	0	0	-2.854	0	0	1.307	0.057	0.107	0.346	0.354	0.72	-1.015	0.272	0.403
Zm00001d047307	-0.038	0.473	0.556	-0.138	0.031	0.031	-0.826	0	0	0.684	0	0	-1.754	0	0	-1.076	0	0	AT4G31850.1	PGR3	proton gradient regulation 3
Zm00001d047302	0.449	0	0	1.259	0	0	0.76	0	0	0.002	0.376	0.94	2.016	0	0	1.306	0	0	AT5G15450.1	APG6,CLPB-P,CLPB3	casein lytic proteinase B3
Zm00001d047276	-0.798	0	0	-1.495	0	0	-0.876	0	0	0.333	0	0	-1.186	0	0	-1.341	0	0
Zm00001d047275	0.898	0.282	0.254	-0.058	0.488	0.95	-0.717	0.309	0.489	2.123	0.001	0.001	1.287	0.056	0.079	-0.015	0.518	0.987	AT1G13680.1		PLC-like phosphodiesterases superfamily protein
Zm00001d047272	-0.25	0.093	0.058	-0.047	0.397	0.708	0.424	0	0	1.239	0	0	0.94	0	0	0.659	0	0	NA	NA	NA
Zm00001d047269	0.291	0.436	0.485	-0.195	0.379	0.661	0.02	0.505	0.963	1.312	0	0	-0.623	0.045	0.061	0.131	0.389	0.652	AT1G17455.1	ELF4-L4	ELF4-like 4
Zm00001d047259	-3.757	0.026	0.012	1.042	0.086	0.102	1.383	0.024	0.023	2.785	0	0	2.368	0	0	0.744	0.034	0.034
Zm00001d047255	-0.082	0	0	-0.929	0	0	-1.428	0	0	-1.466	0	0	-1.583	0	0	-1.11	0	0	AT1G74960.2	ATKAS2,FAB1,KAS2	fatty acid biosynthesis 1
Zm00001d047253	-0.585	0	0	-0.686	0	0	-1.265	0	0	1.058	0	0	-0.625	0	0	-0.934	0	0	AT3G43190.1	ATSUS4,SUS4	sucrose synthase 4
Zm00001d047252	0.058	0.485	0.586	-0.157	0.12	0.151	-1.232	0	0	0.438	0	0	-0.634	0	0	-1.339	0	0	AT1G19715.1		Mannose-binding lectin superfamily protein
Zm00001d047241	-0.137	0.404	0.43	0.44	0.005	0.004	0.546	0.001	0	1.004	0	0	0.741	0	0	0.319	0.024	0.023	AT1G53710.1		Calcineurin-like metallo-phosphoesterase superfamily protein
Zm00001d047240	-0.476	0.039	0.019	0.153	0.258	0.393	0.157	0.257	0.387	1.024	0	0	0.556	0	0	0.259	0.047	0.048	AT2G26570.1		Plant protein of unknown function (DUF827)
Zm00001d047210	-0.397	0	0	-0.729	0	0	-1.201	0	0	0.222	0	0	-0.462	0	0	-0.204	0	0	AT1G02170.1	AMC1,ATMC1,ATMCPB1,LOL3,MCP1B	metacaspase 1
Zm00001d047208	0.273	0.131	0.089	1.339	0	0	1.02	0	0	1.125	0	0	0.505	0	0	0.781	0	0	AT3G45870.1		nodulin MtN21 /EamA-like transporter family protein
Zm00001d047203	-0.216	0.356	0.357	-1.147	0	0	-0.424	0.071	0.08	0.689	0.002	0.003	-0.097	0.352	0.714	-0.76	0.012	0.01	AT1G35780.1
Zm00001d047201	0.147	0.048	0.025	0.276	0	0	-0.427	0	0	-1.792	0	0	-1.384	0	0	-1.513	0	0	AT3G63470.1	scpl40	serine carboxypeptidase-like 40
Zm00001d047193	0.131	0.606	0.851	-2.949	0.013	0.012	-1.049	0.163	0.218	-0.278	0.341	0.836	2.845	0	0	1.253	0.171	0.224	NA	NA	NA
Zm00001d047192	NA	NA	NA	NA	NA	NA	NA	NA	NA	5.629	0	0	NA	NA	NA	NA	NA	NA	AT4G35160.1		O-methyltransferase family protein
Zm00001d047187	0.042	0.359	0.362	1.017	0	0	0.046	0.219	0.317	0.985	0	0	2.362	0	0	0.92	0	0
Zm00001d047182	-2.569	0	0	-1.162	0.003	0.002	-0.599	0.074	0.084	-1.5	0.002	0.003	-1.976	0	0	-0.299	0.303	0.461	AT5G62470.2	ATMYB96,MYB96,MYBCOV1	myb domain protein 96
Zm00001d047150	-0.78	0.225	0.186	-0.151	0.422	0.771	1.878	0	0	-0.804	0	0	-1.344	0	0	-0.293	0.009	0.007	AT5G02540.1		NAD(P)-binding Rossmann-fold superfamily protein
Zm00001d047139	-0.435	0.121	0.081	-0.008	0.49	0.973	0.227	0.213	0.305	1.307	0	0	-0.056	0.4	0.842	-0.08	0.441	0.775	AT5G11680.1
Zm00001d047136	-0.003	0.653	0.998	2.357	0	0	0.02	0.505	0.982	0.764	0.062	0.117	-0.548	0.213	0.374	-0.317	0.361	0.589
Zm00001d047124	0.05	0.646	0.966	0.679	0.317	0.512	1.243	0.147	0.192	-0.308	0.176	0.376	-1.764	0	0	-1.093	0.007	0.006	AT5G38710.1		Methylenetetrahydrofolate reductase family protein
Zm00001d047121	0.253	0.194	0.149	0.993	0	0	1.131	0	0	0.677	0	0	0.402	0.018	0.023	0.59	0.001	0.001	NA	NA	NA
Zm00001d047106	-0.272	0.535	0.691	-0.21	0.415	0.752	-0.494	0.306	0.483	1.822	0.001	0.001	0.217	0.373	0.771	0.763	0.192	0.258	AT4G25150.1		HAD superfamily, subfamily IIIB acid phosphatase
Zm00001d047104	-0.913	0.037	0.018	-2.343	0	0	-2.458	0	0	-0.064	0.351	0.865	0.327	0.203	0.355	0.165	0.387	0.647	AT4G16600.1		Nucleotide-diphospho-sugar transferases superfamily protein
Zm00001d047096	-0.911	0	0	-1.137	0	0	-0.663	0	0	-2.531	0	0	-2.575	0	0	-1.724	0	0	AT1G65680.1	ATEXPB2,ATHEXP BETA 1.4,EXPB2	expansin B2
Zm00001d047090	-1.28	0	0	-0.902	0.001	0	1.544	0	0	-0.493	0.028	0.05	-0.646	0.011	0.013	0.175	0.288	0.433	AT1G65680.1	ATEXPB2,ATHEXP BETA 1.4,EXPB2	expansin B2
Zm00001d047077	0.173	0.001	0	0.032	0.315	0.507	0.221	0	0	-0.923	0	0	-1.784	0	0	-0.895	0	0	AT4G17090.1	BAM3,BMY8,CT-BMY	chloroplast beta-amylase
Zm00001d047054	-0.525	0	0	-1.112	0	0	-1.857	0	0	-1.548	0	0	-1.747	0	0	-2.237	0	0	AT5G52920.1	PKP-BETA1,PKP1,PKP2	plastidic pyruvate kinase beta subunit 1
Zm00001d047046	0.42	0.1	0.063	0.631	0.004	0.003	0.645	0.004	0.003	1.112	0	0	1.475	0	0	1.099	0	0	NA	NA	NA
Zm00001d047045	-1.185	0	0	0.516	0	0	0.227	0.002	0.001	1.72	0	0	2.709	0	0	0.742	0	0	NA	NA	NA
Zm00001d047044	-0.055	0.378	0.391	0.379	0	0	0.103	0.083	0.097	0.937	0	0	1.177	0	0	0.587	0	0	AT5G16680.1		RING/FYVE/PHD zinc finger superfamily protein
Zm00001d047042	-0.791	0.053	0.028	-0.126	0.389	0.688	-0.452	0.139	0.181	1.267	0	0	0.66	0.003	0.004	0.229	0.241	0.344	AT2G33620.1		AT hook motif DNA-binding family protein
Zm00001d047037	-0.13	0.498	0.61	-0.058	0.439	0.816	-0.938	0.002	0.001	1.035	0	0	0.604	0.002	0.003	0.175	0.278	0.413	AT4G17870.1	PYR1,RCAR11	Polyketide cyclase/dehydrase and lipid transport superfamily protein
Zm00001d047017	-1.097	0	0	-1.135	0	0	-1.073	0	0	-1.133	0	0	0.473	0	0	0.595	0	0	AT4G17880.1		Basic helix-loop-helix (bHLH) DNA-binding family protein
Zm00001d047015	0.08	0.375	0.387	0.689	0	0	0.453	0	0	1.32	0	0	0.91	0	0	0.512	0	0	AT2G26890.1	GRV2,KAM2	DNAJ heat shock N-terminal domain-containing protein
Zm00001d047013	-1.628	0.035	0.017	-1.473	0.025	0.024	-0.52	0.239	0.353	2.155	0	0	1.194	0.032	0.043	0.685	0.207	0.283	NA	NA	NA
Zm00001d046996	-0.186	0	0	-0.551	0	0	-0.424	0	0	0.336	0	0	-0.306	0	0	-1.226	0	0	AT3G54140.1	ATPTR1,PTR1	peptide transporter 1
Zm00001d046981	-1.492	0	0	-1.731	0	0	-3.238	0	0	-1.68	0	0	-0.966	0	0	-0.688	0	0	AT1G14600.1		Homeodomain-like superfamily protein
Zm00001d046978	-0.039	0.597	0.827	0.145	0.261	0.397	0.4	0.017	0.016	1.251	0	0	0.709	0	0	0.293	0.048	0.05	AT3G22260.1		Cysteine proteinases superfamily protein
Zm00001d046961	-1.09	0	0	-1.256	0	0	-1.276	0	0	0.779	0	0	0.116	0.224	0.399	0.458	0.001	0	AT4G39720.1		VQ motif-containing protein
Zm00001d046952	0.557	0	0	1.156	0	0	1.043	0	0	0.354	0	0	0.588	0	0	0.833	0	0	NA	NA	NA
Zm00001d046948	-0.385	0.012	0.005	-0.253	0.049	0.053	-1.03	0	0	1.046	0	0	-0.296	0.008	0.009	-0.886	0	0	AT1G54320.1		LEM3 (ligand-effect modulator 3) family protein / CDC50 family protein
Zm00001d046945	0.773	0	0	1.357	0	0	0.822	0	0	1.443	0	0	0.689	0	0	0.126	0.113	0.136	AT1G30900.1	BP80-3;3,VSR3;3,VSR6	VACUOLAR SORTING RECEPTOR 6
Zm00001d046942	-0.467	0	0	-1.054	0	0	-2.161	0	0	-0.231	0	0	-0.663	0	0	-1.374	0	0	AT5G64380.1		Inositol monophosphatase family protein
Zm00001d046939	-1.066	0	0	-1.101	0	0	-1.653	0	0	-0.605	0	0	0.122	0.009	0.01	-0.659	0	0	AT2G07180.2		Protein kinase superfamily protein
Zm00001d046938	-0.178	0.113	0.073	-0.847	0	0	-0.825	0	0	0.33	0	0	-2.075	0	0	-2.438	0	0	AT4G31250.1		Leucine-rich repeat protein kinase family protein
Zm00001d046928	-0.213	0.554	0.73	-0.321	0.354	0.603	-0.98	0.127	0.162	1.793	0	0	0.539	0.167	0.28	-0.015	0.518	0.978	AT5G10720.1	AHK5,CKI2,HK5	histidine kinase 5
Zm00001d046922	-0.757	0	0	-0.882	0	0	-0.876	0	0	-0.533	0	0	-0.901	0	0	-1.438	0	0	AT2G24540.1	AFR	Galactose oxidase/kelch repeat superfamily protein
Zm00001d046915	-0.528	0.002	0.001	-0.666	0	0	-0.415	0.007	0.006	1.578	0	0	-0.057	0.304	0.59	-1.265	0	0	AT3G21240.1	4CL2,AT4CL2	4-coumarate:CoA ligase 2
Zm00001d046909	-0.345	0	0	-0.099	0.132	0.17	-1.19	0	0	0.892	0	0	-0.373	0	0	-1.347	0	0	AT2G18950.1	ATHPT,HPT1,TPT1,VTE2	homogentisate phytyltransferase 1
Zm00001d046900	-0.159	0.188	0.144	0.254	0.012	0.011	-0.88	0	0	1.489	0	0	0.572	0	0	-0.572	0	0	AT5G20500.1		Glutaredoxin family protein
Zm00001d046889	-0.196	0.041	0.021	-0.078	0.229	0.337	0.488	0	0	-1.17	0	0	-0.398	0	0	0.418	0	0	AT4G22130.2	SRF8	STRUBBELIG-receptor family 8
Zm00001d046888	0.767	0.155	0.111	0.595	0.165	0.222	1.461	0.001	0.001	1.17	0.012	0.02	2.089	0	0	1.28	0.011	0.009	AT3G21150.1	BBX32	B-box 32
Zm00001d046866	NA	NA	NA	0.75	0.261	0.398	0.828	0.237	0.351	2.426	0	0	0.676	0.189	0.326	-0.822	0.246	0.354	AT2G23810.1	TET8	tetraspanin8
Zm00001d046865	1.298	0.049	0.025	1.897	0	0	1.721	0.002	0.001	-0.434	0.002	0.002	0.196	0.085	0.127	0.545	0	0	AT5G57800.1	CER3,FLP1,WAX2,YRE	Fatty acid hydroxylase superfamily
Zm00001d046846	1.372	0.264	0.232	2.643	0.004	0.003	0.605	0.374	0.642	1.722	0.028	0.048	3.963	0	0	-0.6	0.386	0.645	AT1G78420.2		RING/U-box superfamily protein
Zm00001d046838	-0.094	0.6	0.837	0.135	0.415	0.754	1.183	0.002	0.001	0.333	0.247	0.565	2.957	0	0	0.695	0.156	0.201	AT3G46290.1	HERK1	hercules receptor kinase 1
Zm00001d046837	0.745	0.095	0.059	1.408	0	0	1.511	0	0	-0.278	0.234	0.524	-1.753	0.002	0.002	-0.015	0.518	0.971
Zm00001d046827	-0.535	0.531	0.682	NA	NA	NA	1.435	0.099	0.119	2.123	0.001	0.001	1.79	0.007	0.008	1.47	0.037	0.037
Zm00001d046824	-2.535	0.086	0.052	0.527	0.304	0.483	-1.565	0.122	0.153	NA	NA	NA	NA	NA	NA	4.685	0	0	AT2G38465.1
Zm00001d046811	NA	NA	NA	NA	NA	NA	NA	NA	NA	4.445	0.001	0.001	3.609	0.016	0.02	NA	NA	NA	AT4G27250.1		NAD(P)-binding Rossmann-fold superfamily protein
Zm00001d046802	0.63	0	0	0.909	0	0	1.039	0	0	-0.127	0.125	0.255	-0.009	0.434	0.933	0.657	0	0	AT4G21390.1	B120	S-locus lectin protein kinase family protein
Zm00001d046801	-0.42	0	0	0.088	0.164	0.221	0.739	0	0	0.838	0	0	1.623	0	0	1.503	0	0	AT2G24280.1		alpha/beta-Hydrolases superfamily protein
Zm00001d046790	0.248	0.218	0.176	1.424	0	0	0.529	0.003	0.002	1.752	0	0	1.298	0	0	0.808	0	0	AT3G53700.1	MEE40	Pentatricopeptide repeat (PPR) superfamily protein
Zm00001d046764	1.536	0.055	0.029	1.621	0.019	0.018	2.453	0	0	2.233	0	0	1.31	0.001	0.001	0.307	0.335	0.525	AT3G13770.1		Pentatricopeptide repeat (PPR) superfamily protein
Zm00001d046748	-0.113	0.012	0.005	-0.794	0	0	-0.324	0	0	-1.188	0	0	-2.641	0	0	-2.196	0	0
Zm00001d046746	-0.213	0.337	0.329	0.391	0.041	0.042	0.565	0.004	0.003	1.436	0	0	1.015	0	0	-0.033	0.466	0.837
Zm00001d046745	-0.961	0	0	-1.202	0	0	-1.209	0	0	-0.008	0.382	0.956	-2.004	0	0	-1.192	0	0	AT2G18690.1
Zm00001d046726	-0.365	0.557	0.739	0.527	0.341	0.567	0.342	0.408	0.723	2.123	0.001	0.001	-0.298	0.368	0.758	0.47	0.354	0.575	NA	NA	NA
Zm00001d046722	-0.272	0.482	0.573	0.013	0.49	0.977	1.02	0.009	0.008	-0.065	0.332	0.809	0.166	0.28	0.524	1.069	0	0	AT1G19100.1		Histidine kinase-, DNA gyrase B-, and HSP90-like ATPase family protein
Zm00001d046718	0.197	0.272	0.241	-0.047	0.426	0.784	-0.409	0.028	0.028	1.431	0	0	0.462	0	0	-0.385	0.002	0.001	AT1G42990.1	ATBZIP60,BZIP60	basic region/leucine zipper motif 60
Zm00001d046697	0.001	0.65	0.991	0.522	0	0	1.054	0	0	1.418	0	0	1.879	0	0	0.908	0	0	AT2G33590.1		NAD(P)-binding Rossmann-fold superfamily protein
Zm00001d046691	1.09	0.016	0.007	1.327	0.001	0	1.243	0.002	0.001	0.532	0.058	0.108	0.092	0.384	0.798	0.365	0.207	0.283	AT5G09870.1	CESA5	cellulose synthase 5
Zm00001d046690	0.406	0.072	0.041	0.563	0.004	0.003	0.989	0	0	-0.523	0.034	0.06	-1.391	0	0	-0.26	0.231	0.328	AT2G33570.1		Domain of unknown function (DUF23)
Zm00001d046680	NA	NA	NA	NA	NA	NA	NA	NA	NA	2.509	0	0	3.697	0	0	1.155	0.133	0.166	AT4G16470.1		Tetratricopeptide repeat (TPR)-like superfamily protein
Zm00001d046679	0.046	0.132	0.09	0.629	0	0	-0.1	0.001	0	0.864	0	0	1.011	0	0	1.283	0	0	AT2G30070.1	ATKT1,ATKT1P,ATKUP1,KT1,KUP1	potassium transporter 1
Zm00001d046676	-0.217	0.129	0.087	1.029	0	0	0.065	0.35	0.586	0.354	0.006	0.009	1.092	0	0	0.587	0	0	AT5G38530.1	TSBtype2	tryptophan synthase beta type 2
Zm00001d046664	-0.226	0.229	0.189	-0.488	0.007	0.006	-1.448	0	0	0.174	0.191	0.415	-0.212	0.203	0.355	0.314	0.11	0.131
Zm00001d046661	0.275	0	0	0.543	0	0	0.511	0	0	0.025	0.227	0.505	1.192	0	0	0.329	0	0	AT5G38820.1		Transmembrane amino acid transporter family protein
Zm00001d046658	0.15	0.536	0.692	0.135	0.401	0.717	1.235	0	0	1.271	0	0	0.506	0.045	0.062	0.444	0.089	0.102	AT1G74350.1		Intron maturase, type II family protein
Zm00001d046656	0.809	0.012	0.005	0.827	0.004	0.003	1.092	0	0	0.05	0.334	0.817	-0.269	0.148	0.243	0.034	0.482	0.876	AT5G47650.1	ATNUDT2,ATNUDX2,NUDT2	nudix hydrolase homolog 2
Zm00001d046655	-0.239	0.544	0.712	-0.058	0.481	0.925	2.394	0	0	-1.015	0.187	0.403	0.346	0.354	0.72	0.792	0.256	0.372	AT4G22130.1	SRF8	STRUBBELIG-receptor family 8
Zm00001d046644	-0.757	0.379	0.393	1.305	0.032	0.032	0.383	0.355	0.597	1.526	0.001	0.001	1.652	0	0	0.773	0.123	0.149	AT4G22290.1		Ubiquitin-specific protease family C19-related protein
Zm00001d046632	-1.13	0.001	0	-0.287	0.19	0.265	-0.184	0.3	0.472	-1.619	0	0	-0.416	0.004	0.004	-1.941	0	0	AT4G37260.1	ATMYB73,MYB73	myb domain protein 73
Zm00001d046626	0.15	0.575	0.78	0.993	0.029	0.029	1.571	0	0	0.686	0.068	0.129	1.548	0	0	1.029	0.017	0.016	AT4G37250.1		Leucine-rich repeat protein kinase family protein
Zm00001d046621	NA	NA	NA	0.942	0.345	0.583	NA	NA	NA	4.57	0	0	NA	NA	NA	NA	NA	NA	AT4G36920.1	AP2,FL1,FLO2	Integrase-type DNA-binding superfamily protein
Zm00001d046616	-0.402	0	0	-0.145	0.037	0.037	-0.479	0	0	1.169	0	0	0.096	0.079	0.118	-0.17	0.009	0.007	AT4G32250.3		Protein kinase superfamily protein
Zm00001d046592	0.026	0.588	0.811	0.132	0.156	0.208	-0.05	0.376	0.647	1.062	0	0	0.648	0	0	0.117	0.195	0.263	AT2G25310.1		Protein of unknown function (DUF2012)
Zm00001d046591	-0.241	0.002	0.001	-0.574	0	0	-2.161	0	0	0.171	0.001	0.001	-1.163	0	0	-1.932	0	0	AT1G16780.1	AtVHP2;2,VHP2;2	Inorganic H pyrophosphatase family protein
Zm00001d046561	-0.213	0.485	0.585	-0.264	0.309	0.494	0.471	0.133	0.172	-1.29	0	0.001	-0.914	0.009	0.01	-0.217	0.315	0.487	AT2G25220.1		Protein kinase superfamily protein
Zm00001d046559	0.361	0.543	0.709	1.187	0.119	0.149	2.572	0	0	0.28	0.223	0.496	0.242	0.294	0.562	0.126	0.437	0.766
Zm00001d046554	0.483	0	0	1.081	0	0	1.293	0	0	1.151	0	0	2.191	0	0	1.19	0	0	AT5G14420.1	RGLG2	RING domain ligase2
Zm00001d046538	0.099	0.358	0.36	-0.374	0.002	0.001	-0.302	0.01	0.009	-1.293	0	0	-1.807	0	0	-1.026	0	0	NA	NA	NA
Zm00001d046534	0.482	0	0	0.392	0	0	1.088	0	0	0.193	0.002	0.002	-0.162	0.014	0.016	-0.077	0.183	0.243	AT2G26600.1		Glycosyl hydrolase superfamily protein
Zm00001d046531	-0.32	0	0	-0.786	0	0	-1.437	0	0	0.206	0	0	-0.703	0	0	-1.363	0	0	AT4G32330.3		TPX2 (targeting protein for Xklp2) protein family
Zm00001d046530	-0.145	0.001	0	-0.991	0	0	-1.915	0	0	0.543	0	0	-0.674	0	0	-1.729	0	0	AT5G20190.1		Tetratricopeptide repeat (TPR)-like superfamily protein
Zm00001d046510	-0.199	0.219	0.178	0.734	0	0	0.203	0.113	0.14	0.391	0.043	0.077	1.422	0	0	1.64	0	0
Zm00001d046500	-0.662	0	0	-0.778	0	0	-1.207	0	0	-0.897	0	0	1.104	0	0	-0.518	0	0	AT5G20150.1	ATSPX1,SPX1	SPX domain gene 1
Zm00001d046489	NA	NA	NA	NA	NA	NA	1.02	0.336	0.552	2.892	0.001	0.001	0.609	0.324	0.64	NA	NA	NA	AT5G62550.1
Zm00001d046474	0.465	0.527	0.671	2.445	0.002	0.001	-1.565	0.216	0.313	0.458	0.048	0.088	2.236	0	0	-1.382	0	0
Zm00001d046471	-1.117	0	0	2.599	0	0	2.142	0	0	1.376	0	0	3.372	0	0	1.932	0	0	AT3G24500.1	ATMBF1C,MBF1C	multiprotein bridging factor 1C
Zm00001d046468	-0.82	0.014	0.006	-0.303	0.184	0.255	-0.456	0.085	0.1	1.276	0	0	0.832	0	0	-0.015	0.515	0.956
Zm00001d046460	-0.103	0.14	0.097	-0.359	0	0	-1.274	0	0	-0.047	0.191	0.415	-0.499	0	0	-0.376	0	0	AT4G15550.1	IAGLU	indole-3-acetate beta-D-glucosyltransferase
Zm00001d046455	-3.409	0	0	-4.102	0	0	-3.024	0	0	1.483	0	0	-0.893	0.083	0.124	-1.103	0.06	0.065	AT3G62160.1		HXXXD-type acyl-transferase family protein
Zm00001d046454	-0.053	0.401	0.427	0.448	0	0	1.3	0	0	0.118	0.018	0.03	1.312	0	0	0.436	0	0	AT1G08510.1	FATB	fatty acyl-ACP thioesterases B
Zm00001d046423	0.221	0.233	0.194	-0.077	0.379	0.661	0.473	0.004	0.003	-0.256	0.059	0.11	-1.298	0	0	-0.204	0.156	0.2	AT5G10530.1		Concanavalin A-like lectin protein kinase family protein
Zm00001d046422	-0.535	0.476	0.562	0.817	0.183	0.254	-1.565	0.122	0.153	0.552	0.064	0.121	1.27	0	0	-0.246	0.346	0.547	AT2G26710.1	BAS1,CYP72B1,CYP734A1	Cytochrome P450 superfamily protein
Zm00001d046407	-0.212	0.213	0.17	-0.135	0.246	0.369	-0.867	0	0	1.465	0	0	-0.273	0.005	0.006	-0.988	0	0
Zm00001d046404	0.05	0.557	0.739	0.322	0.024	0.023	0.127	0.26	0.392	1.222	0	0	1.234	0	0	0.47	0.009	0.007	AT1G80180.1
Zm00001d046402	0.823	0	0	1.225	0	0	1.57	0	0	0.055	0.271	0.633	-0.758	0	0	-0.034	0.439	0.771	AT5G11260.1	HY5,TED 5	Basic-leucine zipper (bZIP) transcription factor family protein
Zm00001d046392	0.416	0.189	0.145	0.843	0.002	0.001	1.929	0	0	0.998	0	0	2.12	0	0	1.972	0	0	AT2G26650.1	AKT1,ATAKT1,KT1	K+ transporter 1
Zm00001d046389	NA	NA	NA	-0.058	0.49	0.977	0.02	0.505	0.992	2.985	0	0	1.024	0.177	0.301	0.722	0.315	0.486	AT1G14420.1	AT59	Pectate lyase family protein
Zm00001d046388	-0.343	0.264	0.231	0.485	0.044	0.046	0.708	0.004	0.003	1.271	0	0	0.706	0	0	0.667	0	0	AT4G38130.1	ATHD1,ATHDA19,HD1,HDA1,HDA19,RPD3A	histone deacetylase 1
Zm00001d046383	0.19	0.15	0.107	0.802	0	0	1.146	0	0	-0.233	0.009	0.014	0.307	0	0	0.337	0	0	AT1G69850.1	ATNRT1:2,NRT1:2,NTL1	nitrate transporter 1:2
Zm00001d046372	0.066	0.488	0.591	-0.133	0.202	0.286	0.897	0	0	-1.049	0	0	-0.619	0	0	0.215	0.042	0.043
Zm00001d046357	-0.288	0	0	0.692	0	0	-0.454	0	0	0.217	0.003	0.005	-1.087	0	0	0.04	0.374	0.617	AT3G13750.1	BGAL1	beta galactosidase 1
Zm00001d046354	2.335	0	0	2.816	0	0	1.935	0	0	1.077	0	0	-0.411	0.002	0.002	-0.02	0.478	0.867	AT5G56860.1	GATA21,GNC	GATA type zinc finger transcription factor family protein
Zm00001d046344	0.933	0	0	1.343	0	0	1.255	0	0	1.606	0	0	1.546	0	0	2.689	0	0	AT5G25900.1	ATKO1,CYP701A3,GA3	GA requiring 3
Zm00001d046343	NA	NA	NA	NA	NA	NA	NA	NA	NA	1.878	0.001	0.001	-1.783	0.063	0.091	-3.822	0.012	0.01
Zm00001d046342	0.15	0.575	0.78	0.223	0.382	0.668	-0.202	0.408	0.721	1.57	0	0	0.761	0.022	0.028	-0.683	0.103	0.122	AT5G25900.1	ATKO1,CYP701A3,GA3	GA requiring 3
Zm00001d046334	-1.144	0	0	-0.58	0.003	0.003	-0.174	0.23	0.338	-1.136	0	0	-1.618	0	0	-0.947	0	0	AT4G39950.1	CYP79B2	cytochrome P450, family 79, subfamily B, polypeptide 2
Zm00001d046332	-0.628	0.298	0.274	-1.058	0.071	0.081	0.02	0.505	0.968	-0.922	0.071	0.135	-1.882	0.009	0.01	-3.922	0	0	AT1G29950.1		basic helix-loop-helix (bHLH) DNA-binding superfamily protein
Zm00001d046330	-0.95	0.342	0.338	-1.643	0.109	0.134	-3.565	0.022	0.021	2.364	0	0	2.702	0	0	-0.337	0.42	0.727	AT5G21105.1		Plant L-ascorbate oxidase
Zm00001d046322	-1.662	0	0	-0.504	0.006	0.005	-0.352	0.043	0.045	1.082	0	0	1.946	0	0	0.817	0	0	AT4G20820.1		FAD-binding Berberine family protein
Zm00001d046318	-2.715	0	0	-0.686	0.069	0.079	-2.067	0	0	-1.581	0	0	-1.337	0	0	-0.938	0	0	AT5G44400.1		FAD-binding Berberine family protein
Zm00001d046300	0.519	0.001	0	0.249	0.067	0.076	-0.003	0.505	0.986	-1.613	0	0	-1.371	0	0	-1.494	0	0	AT1G65480.1	FT	PEBP (phosphatidylethanolamine-binding protein) family protein
Zm00001d046299	-1.119	0	0	-0.35	0.001	0.001	-1.024	0	0	1.817	0	0	0.646	0	0	0.243	0.022	0.02	AT3G24520.1	AT-HSFC1,HSFC1	heat shock transcription factor C1
Zm00001d046273	-9.153	0.005	0.002	-4.617	0.001	0	-1.011	0.123	0.155	NA	NA	NA	NA	NA	NA	NA	NA	NA	NA	NA	NA
Zm00001d046263	-0.036	0.616	0.872	0.324	0.096	0.116	-0.384	0.088	0.104	1.694	0	0	0.792	0	0	-0.797	0	0	AT1G58360.1	AAP1,NAT2	amino acid permease 1
Zm00001d046262	-0.614	0.053	0.028	-0.753	0.009	0.007	-0.487	0.066	0.074	1.053	0	0	0.549	0.012	0.014	-0.105	0.398	0.674	AT1G65930.1	cICDH	cytosolic NADP+-dependent isocitrate dehydrogenase
Zm00001d046260	0.602	0	0	1.734	0	0	0.626	0	0	1.143	0	0	0.958	0	0	0.686	0	0	NA	NA	NA
Zm00001d046235	1.05	0.375	0.387	1.264	0.193	0.27	1.02	0.263	0.4	3.892	0	0	3.609	0.001	0.001	3.155	0.009	0.007	AT1G58360.1	AAP1,NAT2	amino acid permease 1
Zm00001d046226	0.615	0	0	1.265	0	0	1.447	0	0	-0.391	0	0	0.516	0	0	0.661	0	0	AT3G21250.2	ATMRP6,MRP6	multidrug resistance-associated protein 6
Zm00001d046210	-1.131	0	0	-0.522	0	0	-1.424	0	0	-0.687	0	0	-1.634	0	0	-1.011	0	0	AT1G02850.2	BGLU11	beta glucosidase 11
Zm00001d046204	NA	NA	NA	NA	NA	NA	NA	NA	NA	-0.015	0.387	0.987	5.287	0	0	-3.337	0.039	0.04	AT2G26150.1	ATHSFA2,HSFA2	heat shock transcription factor A2
Zm00001d046192	NA	NA	NA	NA	NA	NA	NA	NA	NA	1.817	0.001	0.001	-0.273	0.361	0.737	-3.818	0.012	0.011
Zm00001d046191	-1.687	0.087	0.053	-1.795	0.038	0.04	-1.302	0.091	0.109	2.143	0	0	-1.758	0	0	-2.993	0	0
Zm00001d046188	-0.989	0.03	0.014	-1.46	0.001	0.001	-0.604	0.09	0.106	1.491	0	0	-1.096	0.002	0.002	-0.267	0.258	0.376
Zm00001d046182	-0.164	0.53	0.677	0.214	0.335	0.554	0.944	0.004	0.003	0.925	0	0	-1.137	0	0	-0.316	0.139	0.175	AT1G29200.2		O-fucosyltransferase family protein
Zm00001d046145	0.114	0.543	0.707	1.46	0	0	0.828	0.003	0.002	0.505	0.072	0.138	0.79	0.013	0.015	0.436	0.159	0.206	AT4G40070.1		RING/U-box superfamily protein
Zm00001d046142	0.112	0.579	0.791	0.004	0.495	0.993	0.706	0.056	0.062	2.021	0	0	0.287	0.324	0.641	0.833	0.112	0.135	AT3G05200.1	ATL6	RING/U-box superfamily protein
Zm00001d046127	-1.3	0.014	0.006	-1.829	0	0	1.456	0	0	-0.719	0	0	-0.795	0	0	-0.363	0.002	0.001	AT4G32410.1	AtCESA1,CESA1,RSW1	cellulose synthase 1
Zm00001d046118	0.718	0.042	0.021	0.47	0.114	0.141	1.325	0	0	0.261	0.246	0.559	-1.224	0.027	0.035	0.492	0.188	0.251
Zm00001d046112	0.2	0	0	0.719	0	0	1.068	0	0	0.669	0	0	0.646	0	0	0.754	0	0	AT5G53120.1	ATSPDS3,SPDS3,SPMS	spermidine synthase 3
Zm00001d045993	-0.663	0.104	0.066	1.044	0	0	1.843	0	0	1.475	0	0	1.418	0	0	2.113	0	0	AT1G10710.2	PHS1	poor homologous synapsis 1
Zm00001d045978	-0.535	0.476	0.562	1.881	0.002	0.002	2.293	0	0	2.378	0	0	2.12	0	0	2.377	0	0	AT1G19100.1		Histidine kinase-, DNA gyrase B-, and HSP90-like ATPase family protein
Zm00001d045972	-0.43	0.178	0.133	0.59	0.014	0.012	0.417	0.078	0.09	0.82	0	0	3.203	0	0	0.21	0.151	0.193	AT3G18170.1		Glycosyltransferase family 61 protein
Zm00001d045956	-0.145	0.197	0.153	0.309	0.001	0.001	0.141	0.114	0.141	1.378	0	0	0.257	0	0	-0.393	0	0
Zm00001d045950	0.643	0.001	0	1.115	0	0	1.236	0	0	1.052	0	0	0.036	0.4	0.843	0.654	0	0	AT4G32300.1	SD2-5	S-domain-2 5
Zm00001d045948	-0.149	0.518	0.652	-0.04	0.471	0.9	-1.015	0.009	0.008	1.584	0	0	0.628	0	0	-1.761	0	0	AT5G52450.1		MATE efflux family protein
Zm00001d045945	0.313	0.119	0.078	0.715	0	0	1.19	0	0	0.669	0	0	0.496	0.001	0.001	0.248	0.101	0.119	AT5G18610.2		Protein kinase superfamily protein
Zm00001d045935	0.469	0	0	0.466	0	0	-1.623	0	0	-0.405	0	0	-1.323	0	0	-1.577	0	0
Zm00001d045927	-0.284	0.329	0.317	0.917	0	0	1.081	0	0	1.415	0	0	1.008	0	0	0.665	0.001	0.001	AT3G51520.1		diacylglycerol acyltransferase family
Zm00001d045905	-1.365	0.184	0.139	1.19	0.039	0.04	2.23	0	0	1.57	0.001	0.001	0.565	0.183	0.313	1.48	0.002	0.002
Zm00001d045891	0.208	0.004	0.001	-0.108	0.092	0.11	-0.573	0	0	-0.907	0	0	-1.004	0	0	-0.774	0	0	AT3G56880.1		VQ motif-containing protein
Zm00001d045872	-0.226	0.081	0.048	0.216	0.037	0.038	0.053	0.368	0.625	1.242	0	0	0.52	0	0	0.067	0.301	0.458	AT1G04970.1		lipid-binding serum glycoprotein family protein
Zm00001d045845	-0.231	0.281	0.252	0.167	0.245	0.367	-0.63	0.004	0.003	-0.18	0.052	0.095	-1.01	0	0	-1.581	0	0	AT1G05260.1	RCI3,RCI3A	Peroxidase superfamily protein
Zm00001d045843	-1.535	0.204	0.161	3.139	0	0	1.435	0.028	0.028	1.921	0	0	1.024	0.004	0.004	-1.539	0.007	0.005	AT5G10770.1		Eukaryotic aspartyl protease family protein
Zm00001d045838	-1.037	0.123	0.083	0.713	0.085	0.1	-0.067	0.478	0.894	0.798	0.003	0.004	-0.81	0.022	0.028	-1.466	0.001	0	AT3G53810.1		Concanavalin A-like lectin protein kinase family protein
Zm00001d045836	-0.285	0.001	0	-0.321	0	0	-0.094	0.162	0.217	-0.052	0.235	0.526	-1.286	0	0	-1.134	0	0	AT5G10770.1		Eukaryotic aspartyl protease family protein
Zm00001d045817	0.465	0.423	0.462	1.58	0.003	0.002	0.658	0.2	0.28	-0.894	0.007	0.011	-1.692	0	0	-0.895	0.012	0.011	AT1G67730.1	ATKCR1,KCR1,YBR159	beta-ketoacyl reductase 1
Zm00001d045807	-1.12	0.219	0.179	-0.227	0.412	0.745	0.172	0.438	0.795	4.999	0	0	3.609	0.016	0.02	NA	NA	NA
Zm00001d045804	-0.091	0.542	0.706	-0.505	0.045	0.047	-0.079	0.416	0.741	1.278	0	0	0.978	0	0	1.162	0	0	AT3G07650.3	COL9	CONSTANS-like 9
Zm00001d045800	0.079	0.539	0.698	0.621	0.001	0.001	0.222	0.188	0.26	1.259	0	0	1.335	0	0	0.57	0.003	0.002	AT1G03370.1		C2 calcium/lipid-binding and GRAM domain containing protein
Zm00001d045798	-0.045	0.621	0.882	0.558	0.036	0.037	0.615	0.023	0.022	1.833	0	0	1.101	0	0	0.47	0.059	0.063	AT5G55960.1
Zm00001d045785	-1.023	0	0	-0.306	0.119	0.148	-1.428	0	0	-1.373	0	0	-1.052	0	0	-1.135	0	0	AT2G31880.1	EVR,SOBIR1	Leucine-rich repeat protein kinase family protein
Zm00001d045778	0.326	0.424	0.465	0.601	0.119	0.15	-0.14	0.428	0.771	1.59	0	0	0.484	0.13	0.208	-0.208	0.38	0.629	AT4G11000.1		Ankyrin repeat family protein
Zm00001d045763	-2.009	0	0	-3.672	0	0	-1.108	0	0	1.821	0	0	-0.041	0.409	0.867	-1.071	0	0	NA	NA	NA
Zm00001d045757	-0.301	0.074	0.043	-0.058	0.387	0.681	0.485	0	0	1.266	0	0	0.507	0	0	0.249	0.043	0.044	AT2G03890.1	ATPI4K GAMMA 7,PI4K GAMMA 7,UBDK GAMMA 7	phosphoinositide 4-kinase gamma 7
Zm00001d045747	-0.293	0	0	-0.464	0	0	-0.422	0	0	1.068	0	0	-0.024	0.345	0.694	-0.073	0.178	0.236
Zm00001d045735	-0.229	0.177	0.132	-0.235	0.096	0.115	0.223	0.093	0.11	1.129	0	0	0.638	0	0	0.221	0.053	0.056	AT3G02380.1	ATCOL2,COL2	CONSTANS-like 2
Zm00001d045695	0.346	0.001	0	0.55	0	0	0.496	0	0	1.425	0	0	0.954	0	0	0.148	0.046	0.048	AT1G49050.1		Eukaryotic aspartyl protease family protein
Zm00001d045678	-0.161	0.482	0.573	-0.191	0.31	0.498	-0.501	0.082	0.096	-1.272	0	0	-2.589	0	0	-0.808	0.015	0.013	AT2G46240.1	ATBAG6,BAG6	BCL-2-associated athanogene 6
Zm00001d045669	-0.102	0.482	0.58	0.505	0.002	0.002	0.799	0	0	0.954	0	0	1.142	0	0	0.954	0	0	AT5G03370.1		acylphosphatase family
Zm00001d045668	-0.011	0.645	0.943	0.507	0.001	0	0.537	0	0	1.257	0	0	1.689	0	0	1.062	0	0	AT5G03370.1		acylphosphatase family
Zm00001d045661	-0.877	0	0	-1.302	0	0	-0.707	0	0	0.327	0	0	-1.625	0	0	-0.695	0	0	AT1G25440.1		B-box type zinc finger protein with CCT domain
Zm00001d045660	-0.326	0.005	0.002	0.092	0.229	0.338	-0.007	0.499	0.946	0.266	0.002	0.002	-1.27	0	0	-0.689	0	0	AT1G25450.1	CER60,KCS5	3-ketoacyl-CoA synthase 5
Zm00001d045651	0.05	0.646	0.966	2.165	0.008	0.007	-0.565	0.383	0.665	1.307	0.125	0.255	3.668	0	0	-0.015	0.518	0.992	NA	NA	NA
Zm00001d045649	0.508	0	0	1.897	0	0	1.148	0	0	-0.45	0	0	-0.699	0	0	-0.309	0	0	AT3G27060.1	ATTSO2,TSO2	Ferritin/ribonucleotide reductase-like family protein
Zm00001d045631	0.111	0.514	0.644	-1.32	0	0	-0.923	0.002	0.001	0.958	0.001	0.001	-0.243	0.267	0.494	-2.706	0	0	AT2G37520.1		Acyl-CoA N-acyltransferase with RING/FYVE/PHD-type zinc finger domain
Zm00001d045620	0.096	0	0	-0.341	0	0	0.275	0	0	-1.052	0	0	-0.427	0	0	0.153	0	0	NA	NA	NA
Zm00001d045610	-0.285	0.017	0.007	0.605	0	0	-0.126	0.165	0.22	1.589	0	0	1.234	0	0	0.362	0	0	AT5G54080.1	HGO	homogentisate 1,2-dioxygenase
Zm00001d045606	-0.306	0.287	0.26	0.132	0.349	0.592	1.118	0	0	0.969	0	0	0.285	0.105	0.164	0.443	0.026	0.025	AT4G16760.1	ACX1,ATACX1	acyl-CoA oxidase 1
Zm00001d045589	2.066	0	0	2.155	0	0	1.659	0	0	1.135	0	0	0.466	0.004	0.004	0.853	0	0	AT4G00150.1	ATHAM3,HAM3	GRAS family transcription factor
Zm00001d045558	-0.025	0.635	0.916	-0.776	0.004	0.003	1.438	0	0	0.38	0.075	0.143	-0.923	0.004	0.005	0.605	0.017	0.015	AT4G24340.1		Phosphorylase superfamily protein
Zm00001d045557	-0.982	0	0	-1.279	0	0	-1.279	0	0	-1.813	0	0	-0.984	0	0	-0.919	0	0	AT3G03050.1	ATCSLD3,CSLD3,KJK	cellulose synthase-like D3
Zm00001d045544	0.149	0	0	1.033	0	0	0.644	0	0	0.722	0	0	0.894	0	0	0.792	0	0	AT1G55490.1	CPN60B,LEN1	chaperonin 60 beta
Zm00001d045519	1.39	0	0	0.624	0	0	0.545	0	0	1.018	0	0	-0.106	0.077	0.113	-0.526	0	0
Zm00001d045517	0.198	0.182	0.137	0.445	0.001	0	0.878	0	0	1.269	0	0	0.988	0	0	0.493	0	0	AT3G63530.2	BB,BB2	RING/U-box superfamily protein
Zm00001d045513	-0.185	0.236	0.197	-1.51	0	0	-0.32	0.029	0.029	0.369	0.017	0.029	-0.421	0.024	0.031	-0.886	0	0	AT5G07220.1	ATBAG3,BAG3	BCL-2-associated athanogene 3
Zm00001d045505	-0.757	0	0	-0.32	0.042	0.044	-0.023	0.472	0.879	1.088	0	0	0.63	0	0	0.124	0.222	0.309
Zm00001d045500	0.05	0.62	0.881	-0.097	0.423	0.774	-0.489	0.14	0.182	1.236	0	0	0.452	0.05	0.069	-0.229	0.276	0.41	AT1G07830.1		ribosomal protein L29 family protein
Zm00001d045499	-0.259	0.361	0.364	-0.163	0.335	0.555	-1.813	0	0	0.936	0	0	-0.901	0	0	-0.437	0.017	0.015	AT5G07270.1	XBAT33	XB3 ortholog 3 in Arabidopsis thaliana
Zm00001d045481	-0.687	0.148	0.105	-0.157	0.386	0.679	1.068	0.001	0.001	0.915	0	0	0.098	0.322	0.634	0.448	0.022	0.02	AT5G07180.1	ERL2	ERECTA-like 2
Zm00001d045480	-0.006	0.649	0.988	0.634	0.066	0.074	0.227	0.339	0.557	1.353	0	0	0.714	0.022	0.028	0.201	0.352	0.57	AT4G22860.1		Cell cycle regulated microtubule associated protein
Zm00001d045478	-0.033	0.465	0.539	1.101	0	0	1.747	0	0	2.413	0	0	2.59	0	0	2.555	0	0	AT2G18050.1	HIS1-3	histone H1-3
Zm00001d045475	-0.946	0	0	-0.408	0	0	0.824	0	0	0.772	0	0	1.003	0	0	1.242	0	0	AT4G40030.2		Histone superfamily protein
Zm00001d045473	-0.309	0.205	0.162	-0.042	0.448	0.838	-0.715	0.003	0.002	-0.727	0	0	-0.846	0	0	-1.246	0	0	NA	NA	NA
Zm00001d045463	-0.95	0.405	0.434	-0.058	0.489	0.955	1.02	0.173	0.234	3.496	0	0	1.346	0.008	0.009	-1.015	0.146	0.186	AT2G46770.1	ANAC043,EMB2301,NST1	NAC (No Apical Meristem) domain transcriptional regulator superfamily protein
Zm00001d045450	-0.984	0	0	-0.502	0	0	-1.859	0	0	1.592	0	0	0.224	0.008	0.01	-0.955	0	0	AT2G45300.1		RNA 3\'-terminal phosphate cyclase/enolpyruvate transferase, alpha/beta
Zm00001d045445	-1.272	0.294	0.268	0.428	0.358	0.61	-1.302	0.186	0.257	3.101	0	0	1.609	0.052	0.072	1.722	0.046	0.048	AT2G45340.1		Leucine-rich repeat protein kinase family protein
Zm00001d045435	0.118	0	0	0.87	0	0	0.465	0	0	0.277	0	0	1.201	0	0	0.709	0	0	AT4G22740.2		glycine-rich protein
Zm00001d045433	0.719	0.032	0.015	0.277	0.251	0.377	0.189	0.34	0.559	-0.665	0	0	-0.728	0	0	-1.501	0	0	NA	NA	NA
Zm00001d045425	-0.493	0.18	0.135	0.182	0.325	0.528	-0.378	0.177	0.24	1.195	0	0	0.078	0.342	0.686	-0.616	0.005	0.004	AT1G01950.1	ARK2	armadillo repeat kinesin 2
Zm00001d045418	-0.372	0.208	0.165	0.269	0.183	0.254	-0.491	0.064	0.071	1.214	0	0	0.907	0	0	0.128	0.337	0.529	AT2G18030.1		Peptide methionine sulfoxide reductase family protein
Zm00001d045412	1.63	0.312	0.293	3.112	0.01	0.008	3.605	0.001	0.001	2.793	0	0	2.963	0	0	3.1	0	0	AT3G27230.1		S-adenosyl-L-methionine-dependent methyltransferases superfamily protein
Zm00001d045395	0.706	0.03	0.014	0.81	0.004	0.004	0.888	0.002	0.001	0.636	0.001	0.002	-1.372	0	0	-0.961	0.001	0	AT5G61520.1		Major facilitator superfamily protein
Zm00001d045391	NA	NA	NA	NA	NA	NA	NA	NA	NA	NA	NA	NA	5.272	0	0	NA	NA	NA	AT5G25940.1		early nodulin-related
Zm00001d045387	-1.036	0	0	-0.229	0.018	0.017	-0.047	0.364	0.617	0.114	0.123	0.249	1.716	0	0	0.649	0	0	AT1G08510.1	FATB	fatty acyl-ACP thioesterases B
Zm00001d045377	-7.061	0	0	-0.554	0.037	0.038	-6.091	0	0	1.96	0	0	1.254	0.001	0.001	-5.245	0	0
Zm00001d045370	-0.203	0.496	0.606	0.345	0.223	0.327	0.243	0.316	0.504	2.017	0	0	3.73	0	0	1.236	0	0
Zm00001d045369	-0.878	0	0	-0.116	0.299	0.475	-0.191	0.184	0.253	1.681	0	0	3.609	0	0	1.057	0	0
Zm00001d045359	0.617	0.034	0.016	1.319	0	0	0.89	0	0	1.543	0	0	1.12	0	0	0.792	0	0	AT5G40440.1	ATMKK3,MKK3	mitogen-activated protein kinase kinase 3
Zm00001d045354	1.033	0	0	0.741	0	0	0.768	0	0	-0.068	0.268	0.623	-2.58	0	0	-1.33	0	0	AT2G31270.1	ATCDT1A,CDT1,CDT1A	homolog of yeast CDT1 A
Zm00001d045341	-0.595	0.043	0.022	-1.059	0	0	-0.334	0.137	0.176	0.348	0.045	0.081	-0.166	0.247	0.449	-0.248	0.194	0.262	AT3G59760.1	ATCS-C,OASC	O-acetylserine (thiol) lyase isoform C
Zm00001d045340	-0.432	0.073	0.042	-0.895	0	0	-0.993	0	0	1.302	0	0	-0.255	0.088	0.133	-1.08	0	0	AT3G59760.1	ATCS-C,OASC	O-acetylserine (thiol) lyase isoform C
Zm00001d045319	-0.351	0.285	0.257	-0.366	0.169	0.23	-2.072	0	0	0.123	0.224	0.499	-0.744	0.001	0	-2.379	0	0
Zm00001d045313	-1.324	0	0	-0.288	0.046	0.049	-1.504	0	0	-0.393	0.001	0.002	-0.508	0	0	-0.43	0.001	0.001	AT2G42620.1	MAX2,ORE9,PPS	RNI-like superfamily protein
Zm00001d045309	-0.559	0.001	0	-0.195	0.137	0.177	-0.244	0.084	0.099	1.319	0	0	1.066	0	0	0.833	0	0	AT1G78420.2		RING/U-box superfamily protein
Zm00001d045302	-0.694	0	0	-2.9	0	0	0.3	0	0	-1.789	0	0	-3.792	0	0	-1.57	0	0	AT5G45910.1		GDSL-like Lipase/Acylhydrolase superfamily protein
Zm00001d045293	1.027	0.033	0.016	0.373	0.275	0.425	0.977	0.023	0.022	4.362	0.001	0.001	4.94	0	0	4.549	0.001	0.001	NA	NA	NA
Zm00001d045282	-0.154	0.468	0.547	0.064	0.428	0.79	-0.16	0.329	0.53	1.288	0	0	0.654	0.002	0.002	0.06	0.45	0.797	AT1G30480.1	DRT111	D111/G-patch domain-containing protein
Zm00001d045268	-0.587	0.215	0.173	-1.695	0.001	0.001	0.571	0.088	0.104	1.465	0	0	1.236	0.001	0.001	1.322	0.001	0	AT1G09200.1		Histone superfamily protein
Zm00001d045264	0.728	0.242	0.204	0.942	0.072	0.082	0.946	0.074	0.085	1.854	0	0	1.893	0	0	0.747	0.044	0.045	AT4G01130.1		GDSL-like Lipase/Acylhydrolase superfamily protein
Zm00001d045254	-0.666	0.209	0.167	1.252	0	0	1.837	0	0	0.833	0.141	0.29	1.95	0.003	0.003	3.685	0	0	AT3G21790.1		UDP-Glycosyltransferase superfamily protein
Zm00001d045232	0.536	0.363	0.366	0.428	0.298	0.471	0.786	0.129	0.164	1.291	0	0	-0.391	0.17	0.285	-1.185	0.006	0.004	AT3G63520.1	ATCCD1,ATNCED1,CCD1,NCED1	carotenoid cleavage dioxygenase 1
Zm00001d045218	0.494	0.231	0.191	1.386	0	0	1.803	0	0	1.648	0	0	1.475	0	0	1.032	0.001	0.001	AT3G16110.1	ATPDI4,ATPDIL1-6,PDI4,PDIL1-6	PDI-like 1-6
Zm00001d045210	0.174	0.409	0.441	0.049	0.443	0.828	0.144	0.325	0.523	-0.348	0.065	0.122	2.628	0	0	0.69	0	0
Zm00001d045206	-1.724	0	0	-1.992	0	0	-1.229	0	0	2.402	0	0	0.467	0	0	-0.628	0	0	AT4G34050.1	CCoAOMT1	S-adenosyl-L-methionine-dependent methyltransferases superfamily protein
Zm00001d045204	-4.037	0	0	-0.238	0.37	0.641	-2.482	0.002	0.001	1.254	0	0	0.761	0.007	0.008	0.223	0.311	0.477	AT2G23340.1	DEAR3	DREB and EAR motif protein 3
Zm00001d045190	1.109	0	0	1.123	0	0	1.4	0	0	1.814	0	0	1.185	0	0	0.499	0	0	AT1G21240.1	WAK3	wall associated kinase 3
Zm00001d045145	-0.95	0.405	0.434	-0.058	0.489	0.955	NA	NA	NA	2.793	0	0	1.484	0.044	0.061	-0.015	0.518	0.988	AT5G20400.1		2-oxoglutarate (2OG) and Fe(II)-dependent oxygenase superfamily protein
Zm00001d045139	-1.141	0	0	-2.062	0	0	-1.941	0	0	0.578	0	0	-0.763	0	0	-1.799	0	0	AT1G15690.1	ATAVP3,AtVHP1;1,AVP-3,AVP1	Inorganic H pyrophosphatase family protein
Zm00001d045138	-1.172	0	0	-0.484	0.002	0.002	0.117	0.268	0.408	-0.146	0.226	0.502	-0.251	0.157	0.26	0.12	0.35	0.565
Zm00001d045125	0.732	0	0	0.686	0	0	1.198	0	0	0.423	0	0	0.153	0.068	0.099	0.409	0	0	NA	NA	NA
Zm00001d045112	-1.156	0	0	-0.538	0.009	0.008	-0.411	0.039	0.041	0.143	0.094	0.186	1.133	0	0	0.721	0	0	AT2G25180.1	ARR12,RR12	response regulator 12
Zm00001d045111	-0.4	0.275	0.245	-0.83	0.024	0.023	-0.479	0.131	0.168	1.208	0.003	0.005	1.641	0	0	0.248	0.376	0.622	AT4G30993.2		Calcineurin-like metallo-phosphoesterase superfamily protein
Zm00001d045106	-0.687	0.28	0.251	-0.643	0.193	0.27	-0.079	0.473	0.883	2.722	0	0	2.899	0	0	1.4	0.108	0.129	AT5G16950.1
Zm00001d045102	0.003	0.649	0.987	-0.046	0.433	0.802	0.724	0	0	0.567	0	0	1.048	0	0	0.522	0.001	0.001	AT5G58160.1		actin binding
Zm00001d045101	NA	NA	NA	NA	NA	NA	NA	NA	NA	3.871	0	0	-0.146	0.397	0.835	-4.185	0.004	0.003	NA	NA	NA
Zm00001d045098	-1.272	0.294	0.268	-0.379	0.391	0.694	-1.302	0.186	0.257	1.949	0	0	0.287	0.324	0.641	-1.752	0.043	0.044	AT4G31820.1	ENP,MAB4,NPY1	Phototropic-responsive NPH3 family protein
Zm00001d045097	-0.795	0	0	-0.612	0	0	-0.569	0.001	0.001	1.178	0	0	1.101	0	0	0.22	0.123	0.151	AT2G07680.1	ATMRP11,MRP11	multidrug resistance-associated protein 11
Zm00001d045092	NA	NA	NA	NA	NA	NA	NA	NA	NA	4.686	0	0	6.154	0	0	NA	NA	NA	NA	NA	NA
Zm00001d045090	0.05	0.646	0.956	0.205	0.438	0.814	1.506	0.032	0.033	2.233	0	0	1.346	0.004	0.004	0.722	0.132	0.164	AT2G03380.1		Pentatricopeptide repeat (PPR) superfamily protein
Zm00001d045089	0.728	0.364	0.369	-0.795	0.284	0.443	0.698	0.258	0.389	1.543	0	0	0.662	0.083	0.124	-0.726	0.144	0.182	AT4G30700.1		Pentatricopeptide repeat (PPR) superfamily protein
Zm00001d045082	-1.435	0.073	0.042	-0.865	0.131	0.168	-0.202	0.408	0.721	1.438	0	0	-1.639	0.008	0.009	-0.263	0.361	0.59	AT5G25050.1		Major facilitator superfamily protein
Zm00001d045078	1.585	0	0	1.272	0.001	0	1.958	0	0	0.396	0.007	0.011	0.418	0.006	0.007	-0.489	0.008	0.007	AT4G30440.1	GAE1	UDP-D-glucuronate 4-epimerase 1
Zm00001d045064	-0.304	0.252	0.215	0.745	0	0	0.178	0.278	0.429	0.972	0	0	1.591	0	0	0.552	0.003	0.002	AT1G51660.1	ATMEK4,ATMKK4,MKK4	mitogen-activated protein kinase kinase 4
Zm00001d045063	NA	NA	NA	3.264	0.042	0.044	NA	NA	NA	2.911	0	0	2.307	0	0	0.47	0.233	0.331	AT2G46950.1	CYP709B2	cytochrome P450, family 709, subfamily B, polypeptide 2
Zm00001d045054	0.615	0	0	1.749	0	0	2.838	0	0	1.449	0	0	1.017	0	0	1.682	0	0	AT5G23960.1	ATTPS21,TPS21	terpene synthase 21
Zm00001d045051	-2.077	0	0	-3.111	0	0	-2.77	0	0	-2.749	0	0	-1.533	0	0	-1.688	0	0	AT1G72310.1	ATL3	RING/U-box superfamily protein
Zm00001d045047	0.027	0.636	0.918	0.73	0.002	0.001	1.066	0	0	-0.374	0.08	0.155	-0.256	0.189	0.325	0.556	0.015	0.013	NA	NA	NA
Zm00001d045042	-0.235	0.002	0	0.581	0	0	0.133	0.033	0.033	1.478	0	0	1.22	0	0	0.529	0	0	AT3G43190.1	ATSUS4,SUS4	sucrose synthase 4
Zm00001d045036	0.229	0	0	1.252	0	0	0.758	0	0	1.005	0	0	1.711	0	0	1.699	0	0	AT3G14200.1		Chaperone DnaJ-domain superfamily protein
Zm00001d045030	-1.535	0	0	0.11	0.385	0.676	0.831	0.001	0	2.011	0	0	3.063	0	0	1.036	0	0
Zm00001d045026	0.015	0.646	0.946	1.13	0	0	1.478	0	0	-1.24	0	0	0.95	0	0	2.012	0	0	AT1G30330.2	ARF6	auxin response factor 6
Zm00001d045024	-0.332	0	0	0.015	0.395	0.703	-0.532	0	0	1.102	0	0	1.03	0	0	-0.183	0	0	AT4G16444.1
Zm00001d045014	-0.035	0.57	0.767	0.082	0.295	0.465	-0.165	0.129	0.164	1.151	0	0	-0.06	0.286	0.537	-0.272	0.008	0.006	AT1G22960.1		Pentatricopeptide repeat (PPR) superfamily protein
Zm00001d044995	-2.87	0	0	-2.2	0	0	-2.9	0	0	-0.724	0.001	0.001	-1.414	0	0	-2.058	0	0	AT2G05940.1		Protein kinase superfamily protein
Zm00001d044987	-0.03	0.542	0.706	0.608	0	0	1.102	0	0	0.168	0.03	0.053	0.833	0	0	0.871	0	0	AT5G06700.1	TBR	Plant protein of unknown function (DUF828)
Zm00001d044982	-0.78	0.019	0.008	-1.103	0	0	0.324	0.139	0.18	1.708	0	0	-0.795	0.001	0.001	0.207	0.225	0.316	AT1G59540.1	ZCF125	P-loop containing nucleoside triphosphate hydrolases superfamily protein
Zm00001d044976	0.465	0.316	0.298	0.232	0.359	0.612	0.243	0.356	0.6	1.109	0	0	1.05	0.001	0.001	0.878	0.009	0.008	AT5G12080.1	ATMSL10,MSL10	mechanosensitive channel of small conductance-like 10
Zm00001d044970	0.091	0.001	0	-0.509	0	0	-0.293	0	0	-1.01	0	0	-2.784	0	0	-2.296	0	0	AT1G05000.1		Phosphotyrosine protein phosphatases superfamily protein
Zm00001d044954	0.355	0.414	0.449	-0.56	0.209	0.3	-1.26	0.04	0.041	2.725	0	0	-1.85	0.002	0.002	-0.387	0.273	0.404	AT1G06620.1		2-oxoglutarate (2OG) and Fe(II)-dependent oxygenase superfamily protein
Zm00001d044951	0.139	0.031	0.015	0.442	0	0	-0.91	0	0	1.064	0	0	0.529	0	0	-0.69	0	0	AT1G21890.1		nodulin MtN21 /EamA-like transporter family protein
Zm00001d044944	-0.299	0.255	0.22	-0.633	0.014	0.013	-1.196	0	0	0.059	0.306	0.734	-0.764	0	0	-0.861	0	0	AT1G71060.1		Tetratricopeptide repeat (TPR)-like superfamily protein
Zm00001d044940	-0.14	0.442	0.495	0.595	0.001	0.001	0.201	0.21	0.298	0.962	0	0	1.498	0	0	1.052	0	0	AT4G34000.1	ABF3,DPBF5	abscisic acid responsive elements-binding factor 3
Zm00001d044938	0.05	0.646	0.956	0.942	0.163	0.219	0.02	0.505	0.982	0.516	0.188	0.406	1.809	0	0	0.4	0.336	0.527
Zm00001d044923	0.252	0.478	0.567	0.79	0.042	0.045	-0.395	0.274	0.421	1.258	0	0	0.378	0.145	0.237	-0.661	0.074	0.082	AT1G20430.1
Zm00001d044908	-0.056	0.643	0.939	1.032	0.073	0.084	-1.789	0.063	0.07	-1.402	0	0	0.368	0.038	0.052	-3.196	0	0	AT1G76690.1	ATOPR2,OPR2	12-oxophytodienoate reductase 2
Zm00001d044906	-0.728	0.094	0.058	1.018	0	0	-2.673	0	0	-2.191	0	0	0.278	0.006	0.007	-2.152	0	0	AT1G76680.1	ATOPR1,OPR1	12-oxophytodienoate reductase 1
Zm00001d044904	-0.95	0.405	0.434	-0.058	0.489	0.955	1.02	0.173	0.234	3.155	0	0	1.918	0.001	0.001	0.347	0.38	0.631	AT4G16835.1		Tetratricopeptide repeat (TPR)-like superfamily protein
Zm00001d044898	-0.706	0.061	0.034	-0.387	0.157	0.21	-0.202	0.316	0.505	1.208	0	0	-0.265	0.26	0.478	0.226	0.326	0.507	AT2G15780.1		Cupredoxin superfamily protein
Zm00001d044864	-1.535	0.02	0.009	-0.543	0.188	0.262	0.213	0.365	0.621	0.802	0.002	0.002	-1.251	0.001	0.001	-0.681	0.043	0.044	AT4G08950.1	EXO	Phosphate-responsive 1 family protein
Zm00001d044860	0.279	0.135	0.093	0.868	0	0	0.946	0	0	1.271	0	0	0.929	0	0	0.757	0	0	AT4G39870.1		TLD-domain containing nucleolar protein
Zm00001d044849	-1.087	0.07	0.04	-1.195	0.025	0.024	-1.632	0.006	0.005	1.267	0	0	0.18	0.289	0.548	-0.831	0.021	0.019	AT1G78020.1		Protein of unknown function (DUF581)
Zm00001d044845	-0.578	0	0	-1.527	0	0	-0.963	0	0	0.405	0	0	-0.757	0	0	-1.453	0	0	NA	NA	NA
Zm00001d044843	0.095	0.579	0.791	0.724	0.023	0.022	0.998	0.001	0.001	1.954	0	0	0.894	0	0	0.57	0.02	0.019	AT1G34160.1		Tetratricopeptide repeat (TPR)-like superfamily protein
Zm00001d044841	0.559	0.172	0.127	1.264	0	0	1.843	0	0	0.199	0.264	0.612	0.628	0.061	0.087	0.733	0.04	0.041
Zm00001d044828	0.008	0.646	0.97	-1.016	0	0	0.265	0.132	0.17	0.324	0.049	0.089	0.038	0.402	0.849	-0.402	0.058	0.063	AT3G25140.1	GAUT8,QUA1	Nucleotide-diphospho-sugar transferases superfamily protein
Zm00001d044826	-0.331	0.02	0.009	-1.102	0	0	-0.446	0.001	0.001	-1.015	0	0	-2.211	0	0	-1.171	0	0	AT5G37820.1	NIP4;2,NLM5	NOD26-like intrinsic protein 4;2
Zm00001d044825	-0.675	0.091	0.056	-1.024	0.007	0.005	-0.084	0.437	0.791	1.281	0	0	0.911	0	0	0.367	0.101	0.119	AT1G62260.1	MEF9	mitochondrial editing factor 9
Zm00001d044815	-0.042	0.603	0.843	0.905	0	0	0.928	0	0	1.475	0	0	1.837	0	0	1.147	0	0	AT5G53400.1	BOB1	HSP20-like chaperones superfamily protein
Zm00001d044813	0.358	0.008	0.003	0.738	0	0	0.828	0	0	1.302	0	0	0.627	0	0	0.808	0	0	AT1G66430.1		pfkB-like carbohydrate kinase family protein
Zm00001d044812	-3.757	0	0	-1.058	0.022	0.021	-0.087	0.451	0.826	-0.332	0.079	0.153	-1.232	0	0	-0.583	0.018	0.016	AT1G73590.1	ATPIN1,PIN1	Auxin efflux carrier family protein
Zm00001d044802	-0.78	0.225	0.186	1.67	0	0	0.02	0.505	0.968	2.396	0	0	0.477	0.022	0.028	-0.535	0.037	0.037	AT3G48040.1	ARAC8,ATRAC8,ATROP10,ROP10	RHO-related protein from plants 10
Zm00001d044798	NA	NA	NA	NA	NA	NA	NA	NA	NA	4.629	0	0	1.609	0.176	0.299	NA	NA	NA	NA	NA	NA
Zm00001d044773	0.075	0.535	0.69	-0.009	0.49	0.96	0.318	0.067	0.075	-0.736	0	0	-1.419	0	0	-0.591	0.002	0.001	AT5G40140.1		RING/U-box superfamily protein with ARM repeat domain
Zm00001d044771	-1.152	0	0	-2.344	0	0	-1.518	0	0	-0.711	0.02	0.034	0.328	0.15	0.246	0.408	0.116	0.141	AT1G70170.1	MMP	matrix metalloproteinase
Zm00001d044768	0.271	0.001	0	0.511	0	0	-3.433	0	0	-0.561	0	0	-1.437	0	0	-2.957	0	0	AT5G14940.1		Major facilitator superfamily protein
Zm00001d044763	-0.918	0	0	0.751	0	0	1.028	0	0	1.91	0	0	2.187	0	0	2.364	0	0	AT5G66430.1		S-adenosyl-L-methionine-dependent methyltransferases superfamily protein
Zm00001d044762	0.75	0	0	0.719	0	0	0.648	0.001	0	-0.667	0.03	0.053	0.774	0.004	0.004	1.926	0	0	AT5G66430.1		S-adenosyl-L-methionine-dependent methyltransferases superfamily protein
Zm00001d044752	-0.888	0	0	-1.122	0	0	-1.333	0	0	-2.099	0	0	-1.232	0	0	-2.467	0	0	AT1G70090.1	GATL9,LGT8	glucosyl transferase family 8
Zm00001d044748	-1.272	0.051	0.027	-0.572	0.182	0.251	0.342	0.277	0.428	1.421	0	0	1.609	0	0	0.897	0.034	0.034	AT1G24180.1	IAR4	Thiamin diphosphate-binding fold (THDP-binding) superfamily protein
Zm00001d044747	0.115	0.434	0.481	0.839	0	0	0.772	0	0	1.159	0	0	0.668	0	0	0.529	0	0	AT3G48140.1		B12D protein
Zm00001d044744	-1.687	0.087	0.053	-0.379	0.345	0.578	-2.302	0.018	0.017	1.774	0	0	2.735	0	0	-1.153	0.105	0.124	AT2G32990.1	AtGH9B8,GH9B8	glycosyl hydrolase 9B8
Zm00001d044734	-1.213	0.14	0.098	-2.058	0.015	0.013	-1.98	0.019	0.017	-2.621	0	0	-2.341	0	0	-3.081	0	0	AT5G37490.1		ARM repeat superfamily protein
Zm00001d044728	0.369	0.032	0.015	2.367	0	0	2.034	0	0	1.358	0	0	3.497	0	0	2.521	0	0	AT5G37670.1		HSP20-like chaperones superfamily protein
Zm00001d044726	-0.379	0	0	0.679	0	0	-0.088	0.134	0.172	0.306	0	0	1.105	0	0	0.029	0.35	0.565	AT1G10170.1	ATNFXL1,NFXL1	NF-X-like 1
Zm00001d044723	1.021	0	0	1.079	0	0	-0.709	0	0	-0.288	0	0	-0.779	0	0	-0.837	0	0	AT1G14780.1		MAC/Perforin domain-containing protein
Zm00001d044717	1.413	0	0	1.572	0	0	1.552	0	0	-0.658	0	0	-1.09	0	0	-0.46	0	0	AT3G02850.1	SKOR	STELAR K+ outward rectifier
Zm00001d044703	NA	NA	NA	NA	NA	NA	NA	NA	NA	-4.715	0	0	-3.676	0.001	0.001	-2.716	0.003	0.003	AT2G27690.1	CYP94C1	cytochrome P450, family 94, subfamily C, polypeptide 1
Zm00001d044702	0.195	0.527	0.67	-0.498	0.222	0.324	-2.643	0.001	0	-0.097	0.343	0.842	-0.338	0.273	0.509	-1.6	0.013	0.011	AT3G52490.1		Double Clp-N motif-containing P-loop nucleoside triphosphate hydrolases superfamily protein
Zm00001d044701	0.285	0.469	0.549	-0.058	0.474	0.907	0.181	0.402	0.707	0.248	0.163	0.345	1.101	0	0	0.061	0.46	0.823
Zm00001d044688	-3.319	0	0	-5.012	0	0	-1.612	0.001	0.001	-3.822	0	0	-1.667	0	0	-2.407	0	0	NA	NA	NA
Zm00001d044683	-0.447	0.003	0.001	-0.948	0	0	-0.732	0	0	0.154	0.059	0.111	-0.617	0	0	-1.347	0	0	AT5G05270.1		Chalcone-flavanone isomerase family protein
Zm00001d044656	-0.076	0.4	0.425	-0.097	0.21	0.3	-0.491	0	0	1.179	0	0	1.183	0	0	-0.543	0	0	AT3G47570.1		Leucine-rich repeat protein kinase family protein
Zm00001d044655	0.072	0.527	0.669	0.514	0.001	0.001	0.542	0.001	0	1.256	0	0	0.735	0	0	-0.047	0.401	0.681	AT2G34930.1		disease resistance family protein / LRR family protein
Zm00001d044654	0.282	0.18	0.135	0.02	0.479	0.92	0.259	0.132	0.17	1.51	0	0	1.11	0	0	0.205	0.138	0.174	AT4G13880.1	AtRLP48,RLP48	receptor like protein 48
Zm00001d044649	-0.007	0.643	0.937	0.35	0	0	0.236	0.01	0.008	1.098	0	0	0.501	0	0	0.253	0	0	AT1G50830.1		Aminotransferase-like, plant mobile domain family protein
Zm00001d044647	-0.666	0.196	0.153	-0.284	0.315	0.506	-0.515	0.184	0.253	1.266	0.001	0.001	1.956	0	0	0.125	0.445	0.785	AT3G56930.1		DHHC-type zinc finger family protein
Zm00001d044642	-0.628	0.125	0.084	-1.572	0	0	-1.842	0	0	0.692	0.051	0.095	-0.902	0.069	0.101	-0.678	0.153	0.197	NA	NA	NA
Zm00001d044632	0.05	0.617	0.874	0.077	0.435	0.805	-0.167	0.361	0.611	1.521	0	0	0.524	0.016	0.019	0.282	0.171	0.224	AT2G41750.1		DTW domain-containing protein
Zm00001d044622	0.287	0.391	0.411	1.504	0	0	1.092	0	0	-0.196	0.146	0.302	0.603	0	0	-0.157	0.274	0.406	AT5G01720.1		RNI-like superfamily protein
Zm00001d044621	-0.785	0.017	0.007	-0.547	0.043	0.045	-0.352	0.145	0.189	1.258	0	0	0.593	0.011	0.013	-0.194	0.31	0.475	AT3G08780.1
Zm00001d044620	0.206	0	0	-0.185	0	0	0.841	0	0	-1.389	0	0	-1.084	0	0	-0.14	0.003	0.002	AT5G01660.1
Zm00001d044618	-0.908	0.049	0.026	-1.705	0	0	-3.109	0	0	2.356	0	0	-1.328	0	0	-3.467	0	0	AT5G45275.1		Major facilitator superfamily protein
Zm00001d044608	-1.331	0	0	1.19	0	0	-0.628	0.007	0.006	3.412	0	0	0.339	0.065	0.094	-1.437	0	0	AT3G47340.1	ASN1,AT-ASN1,DIN6	glutamine-dependent asparagine synthase 1
Zm00001d044605	0.688	0.286	0.259	0.232	0.402	0.72	1.85	0	0	0.985	0.056	0.104	2.779	0	0	1.685	0.002	0.002	AT5G05580.1	FAD8	fatty acid desaturase 8
Zm00001d044596	0.091	0.579	0.79	-1.727	0	0	-0.65	0.081	0.094	-4.185	0.002	0.003	0.761	0.127	0.203	1.722	0.001	0.001	AT2G28780.1
Zm00001d044594	-1.272	0.161	0.117	-2.379	0.015	0.014	0.02	0.505	0.975	2.077	0	0	-1.561	0	0	-2.407	0	0	AT1G48280.1		hydroxyproline-rich glycoprotein family protein
Zm00001d044590	-0.628	0.408	0.439	-0.25	0.409	0.737	-1.98	0.049	0.052	2.307	0.001	0.001	2.112	0.003	0.003	-2.015	0.131	0.162
Zm00001d044589	-0.004	0.651	0.992	1.473	0	0	0.938	0.006	0.005	1.193	0	0	0.439	0.089	0.134	1.236	0	0
Zm00001d044579	NA	NA	NA	1.527	0.222	0.324	3.19	0.008	0.007	NA	NA	NA	4.832	0	0	NA	NA	NA	AT1G25450.1	CER60,KCS5	3-ketoacyl-CoA synthase 5
Zm00001d044555	0.041	0.528	0.673	0.189	0.04	0.041	0.362	0	0	1.012	0	0	0.164	0.032	0.042	0.071	0.261	0.381	AT4G22120.2		ERD (early-responsive to dehydration stress) family protein
Zm00001d044548	0.043	0.569	0.764	0.772	0	0	0.522	0	0	1.423	0	0	1.566	0	0	1.128	0	0	AT3G04880.1	DRT102	DNA-damage-repair/toleration protein (DRT102)
Zm00001d044547	-0.444	0.292	0.266	-0.154	0.387	0.68	-0.179	0.373	0.637	1.904	0	0	1.311	0	0	0.672	0.019	0.018	NA	NA	NA
Zm00001d044546	-0.103	0.504	0.624	0.183	0.236	0.351	0.132	0.319	0.51	1.278	0	0	0.817	0	0	0.39	0.016	0.015	AT1G75390.1	AtbZIP44,bZIP44	basic leucine-zipper 44
Zm00001d044542	-0.06	0.55	0.723	0.498	0.001	0.001	0.408	0.01	0.009	0.701	0	0	1.81	0	0	0.63	0	0	AT5G22700.1		F-box/RNI-like/FBD-like domains-containing protein
Zm00001d044541	-0.078	0.582	0.798	0.496	0.06	0.066	-0.834	0.017	0.016	1.344	0	0	2.215	0	0	0.576	0.005	0.004	AT2G45130.1	ATSPX3,SPX3	SPX domain gene 3
Zm00001d044537	-0.598	0.078	0.046	-0.188	0.308	0.494	0.069	0.438	0.794	1.445	0	0	0.733	0.003	0.003	0.191	0.314	0.483	AT1G64310.1		Tetratricopeptide repeat (TPR)-like superfamily protein
Zm00001d044534	1.126	0	0	1.055	0	0	1.839	0	0	-0.569	0.002	0.003	-1.04	0	0	0.016	0.503	0.927	AT5G50150.1		Protein of Unknown Function (DUF239)
Zm00001d044526	0.443	0.228	0.189	-2.058	0	0	-1.81	0	0	-6.822	0	0	-4.461	0	0	-4.501	0	0	AT3G15680.1		Ran BP2/NZF zinc finger-like superfamily protein
Zm00001d044515	-0.272	0.351	0.35	-0.138	0.362	0.62	0.046	0.466	0.866	1.123	0	0	0.872	0	0	0.985	0	0	AT4G10925.3		Nuclear transport factor 2 (NTF2) family protein
Zm00001d044508	-2.165	0	0	-0.87	0.004	0.003	-1.247	0	0	2.141	0	0	1.86	0	0	0.11	0.416	0.714	AT1G70520.1	CRK2	cysteine-rich RLK (RECEPTOR-like protein kinase) 2
Zm00001d044504	0.659	0	0	1.036	0	0	2.385	0	0	0.234	0.01	0.016	-1.6	0	0	0.44	0	0	NA	NA	NA
Zm00001d044497	0.007	0.641	0.931	0.902	0	0	0.86	0	0	0.613	0	0	1.42	0	0	0.808	0	0	AT2G25950.1		Protein of unknown function (DUF1000)
Zm00001d044495	0.75	0	0	0.245	0	0	-0.135	0	0	1.103	0	0	-0.892	0	0	-1.102	0	0	AT4G32940.1	GAMMA-VPE,GAMMAVPE	gamma vacuolar processing enzyme
Zm00001d044488	-0.561	0.105	0.067	-0.058	0.446	0.834	-0.954	0.004	0.003	1.349	0	0	0.576	0.002	0.002	-0.292	0.134	0.166
Zm00001d044476	0.003	0.646	0.98	-0.058	0.385	0.676	-0.469	0.002	0.002	1.098	0	0	0.135	0.143	0.233	-0.134	0.188	0.252	AT1G53270.1		ABC-2 type transporter family protein
Zm00001d044465	0.536	0	0	0.332	0	0	0.06	0.031	0.031	-1.615	0	0	-1.184	0	0	-0.752	0	0	AT5G45910.1		GDSL-like Lipase/Acylhydrolase superfamily protein
Zm00001d044460	-0.671	0.015	0.006	-1.211	0	0	-1.368	0	0	-0.118	0.315	0.76	2.796	0	0	0.771	0.021	0.02	AT1G52700.1		alpha/beta-Hydrolases superfamily protein
Zm00001d044455	0.532	0.069	0.039	0.814	0.001	0.001	2.487	0	0	0.687	0.001	0.002	0.791	0	0	1.832	0	0	AT5G25460.1		Protein of unknown function, DUF642
Zm00001d044452	-0.415	0.004	0.001	-0.781	0	0	0.035	0.427	0.768	-0.576	0	0	-1.53	0	0	-0.158	0.162	0.21
Zm00001d044451	-0.517	0.024	0.011	-0.13	0.305	0.486	-0.352	0.065	0.073	1.375	0	0	0.286	0.04	0.055	-0.613	0.001	0	AT1G11020.1		RING/FYVE/PHD zinc finger superfamily protein
Zm00001d044443	-0.706	0	0	-2.149	0	0	-3.272	0	0	0.426	0.05	0.092	1.087	0	0	0.307	0.177	0.234	AT1G15520.1	ABCG40,ATABCG40,ATPDR12,PDR12	pleiotropic drug resistance 12
Zm00001d044442	0.05	0.643	0.938	1.321	0.011	0.009	0.698	0.166	0.223	0.487	0.014	0.022	2.616	0	0	-0.79	0.004	0.003	AT1G15520.1	ABCG40,ATABCG40,ATPDR12,PDR12	pleiotropic drug resistance 12
Zm00001d044426	-2.12	0.059	0.032	-1.227	0.113	0.141	-3.15	0.009	0.007	2.22	0	0	1.989	0	0	-1.228	0.001	0	AT1G71000.1		Chaperone DnaJ-domain superfamily protein
Zm00001d044425	-0.49	0.174	0.13	-0.151	0.36	0.615	-0.707	0.034	0.034	1.14	0	0	0.928	0	0	0.075	0.438	0.768	AT2G01410.1		NHL domain-containing protein
Zm00001d044423	1.728	0.025	0.011	1.79	0.008	0.007	0.868	0.194	0.27	2.044	0	0	1.346	0.032	0.042	1.207	0.067	0.073
Zm00001d044421	-1.457	0	0	0.273	0.008	0.007	-1.209	0	0	1.81	0	0	1.971	0	0	1.164	0	0	AT5G62850.1	AtVEX1	Nodulin MtN3 family protein
Zm00001d044409	0.772	0	0	0.879	0	0	1.515	0	0	-0.045	0.306	0.734	-0.024	0.404	0.856	0.624	0	0	AT5G56840.1		myb-like transcription factor family protein
Zm00001d044402	-0.533	0	0	-2.665	0	0	-1.241	0	0	-4.669	0	0	-3.758	0	0	-1.688	0	0	AT2G34420.1	LHB1B2,LHCB1.5	photosystem II light harvesting complex gene B1B2
Zm00001d044401	-0.533	0	0	-2.665	0	0	-1.241	0	0	-4.669	0	0	-3.758	0	0	-1.688	0	0	AT2G34420.1	LHB1B2,LHCB1.5	photosystem II light harvesting complex gene B1B2
Zm00001d044399	-1.11	0	0	-4.346	0	0	-2.397	0	0	-5.901	0	0	-4.326	0	0	-3.148	0	0	AT2G34420.1	LHB1B2,LHCB1.5	photosystem II light harvesting complex gene B1B2
Zm00001d044397	-0.459	0	0	-2.399	0	0	-1.027	0	0	-3.548	0	0	-2.598	0	0	-1.234	0	0	NA	NA	NA
Zm00001d044390	-0.727	0.303	0.28	-2.058	0.015	0.013	-1.565	0.042	0.044	-0.6	0.076	0.146	1.625	0	0	-1.752	0.001	0	AT1G01300.1		Eukaryotic aspartyl protease family protein
Zm00001d044389	0.728	0.364	0.369	2.321	0	0	0.506	0.336	0.547	2.4	0.001	0.002	1.609	0.052	0.072	1.722	0.046	0.048
Zm00001d044388	0.019	0.615	0.869	-0.131	0.184	0.255	-0.705	0	0	1.002	0	0	-0.136	0.066	0.095	-0.724	0	0	AT3G49240.1	emb1796	Pentatricopeptide repeat (PPR) superfamily protein
Zm00001d044387	-7.244	0	0	-5.352	0	0	-8.274	0	0	-5.893	0	0	-2.753	0	0	-3.894	0	0	AT5G15240.1		Transmembrane amino acid transporter family protein
Zm00001d044385	-0.365	0.557	0.739	1.527	0.046	0.049	0.02	0.505	0.984	2.4	0	0	1.024	0.094	0.144	1.207	0.067	0.073	AT3G59200.1		F-box/RNI-like superfamily protein
Zm00001d044382	0.954	0.006	0.002	-0.058	0.462	0.875	0.02	0.503	0.956	0.516	0.024	0.042	-2.146	0	0	-1.246	0	0	AT4G37470.1		alpha/beta-Hydrolases superfamily protein
Zm00001d044376	1.05	0.213	0.171	-0.058	0.488	0.95	-3.302	0.04	0.042	-1.393	0.03	0.053	-2.091	0.009	0.01	-3.716	0.001	0.001
Zm00001d044374	0.58	0	0	0.961	0	0	0.325	0.004	0.004	-1.605	0	0	0.203	0.065	0.094	0.386	0.001	0.001
Zm00001d044373	-1.126	0.001	0	-2.601	0	0	-6.982	0	0	-2.216	0	0	2.791	0	0	0.382	0.194	0.262	AT4G13340.1		Leucine-rich repeat (LRR) family protein
Zm00001d044372	-1.761	0	0	-1.192	0.001	0	-0.173	0.334	0.543	-0.581	0.042	0.075	2.355	0	0	-0.044	0.485	0.883	NA	NA	NA
Zm00001d044365	0.034	0.565	0.755	0.511	0	0	0.745	0	0	1.076	0	0	1.354	0	0	1.226	0	0	AT5G11460.1		Protein of unknown function (DUF581)
Zm00001d044358	0.262	0.043	0.022	0.609	0	0	1.436	0	0	0.642	0	0	0.634	0	0	1.199	0	0	AT1G79950.1		RAD3-like DNA-binding helicase protein
Zm00001d044353	0.192	0.494	0.603	1.015	0.002	0.001	1.638	0	0	1.878	0	0	0.753	0.011	0.013	1.363	0	0	AT2G33680.1		Tetratricopeptide repeat (TPR)-like superfamily protein
Zm00001d044340	0.465	0.017	0.007	1.08	0	0	-0.016	0.493	0.931	0.983	0	0	0.324	0	0	-0.412	0	0	AT3G24503.1	ALDH1A,ALDH2C4,REF1	aldehyde dehydrogenase 2C4
Zm00001d044336	-1.239	0.02	0.009	-0.744	0.07	0.08	-0.461	0.188	0.26	1.055	0	0	-0.409	0.129	0.207	0.035	0.495	0.907	AT5G09950.1		Tetratricopeptide repeat (TPR)-like superfamily protein
Zm00001d044333	-0.38	0.131	0.089	-0.336	0.101	0.123	-0.056	0.436	0.79	1.321	0	0	0.756	0	0	-0.029	0.485	0.885	AT1G22790.2
Zm00001d044331	-0.857	0.207	0.165	-1.379	0.036	0.037	-1.887	0.011	0.01	1.418	0	0	-0.391	0.236	0.426	-0.637	0.162	0.21	AT4G02750.1		Tetratricopeptide repeat (TPR)-like superfamily protein
Zm00001d044323	0.05	0.646	0.956	1.428	0.041	0.043	1.02	0.141	0.184	2.57	0	0.001	2.899	0	0	1.985	0.019	0.017	AT3G01290.1		SPFH/Band 7/PHB domain-containing membrane-associated protein family
[truncated: 6,845 more rows]

## Sheet: Table S7
Table S7 GO enrichment analysis of the identified differential alternative splicing events
[truncated: 165 more rows]

[truncated: 2 more sheets: Table S8, Table S9]
